# Supplementary material for: 1-Dibenzylamino-1-de­oxy-4,5-O-isopropyl­idene-β-d-fructopyran­ose
Source: Acta Crystallogr Sect E Struct Rep Online. 2011 Jan 15;67(Pt 2):o387. doi: 10.1107/S1600536810053973 (PMC3051515; doi:10.1107/S1600536810053973)
Supplement: Supplementary file 1 [file e-67-0o387-sup1.cif]

##############################################################################
###                                                                        ###
###        Electronic paper (Acta Crystallographica Section E)             ###
###                                                                        ###
##############################################################################
#                                                                            #
# This CIF contains the data in a paper accepted for publication in Acta     #
# Crystallographica Section E. It conforms to the requirements of Notes      #
# for Authors for Section E, and has been peer reviewed under the auspices   #
# of the IUCr Commission on Journals.                                        #
#                                                                            #
# Full details of the Crystallographic Information File format               #
# are given in the paper "The Crystallographic Information File (CIF):       #
# a New Standard Archive File for Crystallography" by S. R. Hall, F. H.      #
# Allen and I. D. Brown [Acta Cryst. (1991), A47, 655-685].                  #
#                                                                            #
# The current version of the core CIF dictionary is obtainable from          #
# ftp://ftp.iucr.org/pub/cif_core.dic. The current version number is 2.4.    #
#                                                                            #
# Software is freely available for graphical display of the structure(s) in  #
# this CIF.  For information consult the CIF home page http://www.iucr.org/  #
# cif/home.html                                                              #
#                                                                            #
# This file may be used for bona fide research purposes within the           #
# scientific community so long as proper attribution is given to the journal # 
# article from which it was obtained.                                        #
#                                                                            #
##############################################################################
                                             
data_I
_audit_creation_method     SHELXL-97
_chemical_name_systematic
;
1-Dibenzylamino-1-deoxy-4,5-<i>O</i>-isopropylidene-\b-<i>D</i>-\
fructopyranose
;
_chemical_name_common
     1-[bis(phenylmethyl)amino]-1-deoxy-4,5-O-isopropylidene-\b-D-Fructopyranose
_chemical_formula_moiety     'C23 H29 N O5'
_chemical_formula_sum     'C23 H29 N O5'
_chemical_formula_iupac     'C23 H29 N O5'
_chemical_formula_weight     399.47
_chemical_melting_point     363
_symmetry_cell_setting     orthorhombic
_symmetry_space_group_name_H-M     'P 21 21 21'
_symmetry_space_group_name_hall     'P 2ac 2ab'
loop_
    _symmetry_equiv_pos_as_xyz
    'x, y, z'
    '-x+1/2, -y, z+1/2'
    '-x, y+1/2, -z+1/2'
    'x+1/2, -y+1/2, -z'
_cell_length_a     8.328(3)
_cell_length_b     15.635(5)
_cell_length_c     16.547(5)
_cell_angle_alpha     90.00
_cell_angle_beta     90.00
_cell_angle_gamma     90.00
_cell_volume     2154.6(12)
_cell_formula_units_Z     4
_cell_measurement_reflns_used     2101
_cell_measurement_theta_min     2.46
_cell_measurement_theta_max     22.89
_cell_measurement_temperature     293(2)
_exptl_crystal_description     'block'
_exptl_crystal_colour     'colourless'
_exptl_crystal_size_max     0.32
_exptl_crystal_size_mid     0.26
_exptl_crystal_size_min     0.18
_exptl_crystal_density_diffrn     1.232
_exptl_crystal_density_meas     ?
_exptl_crystal_density_method     'not measured'
_exptl_crystal_F_000     856
_exptl_absorpt_coefficient_mu     0.086
_exptl_absorpt_correction_type     none
_exptl_absorpt_process_details     ?
_exptl_absorpt_correction_T_min     ?
_exptl_absorpt_correction_T_max     ?
_exptl_special_details
;
;
_diffrn_ambient_temperature     293(2)
_diffrn_radiation_type     'MoK\a'
_diffrn_radiation_wavelength     0.71073
_diffrn_radiation_source     'fine--focus sealed tube'
_diffrn_radiation_monochromator     'graphite'
_diffrn_measurement_device_type     'Bruker SMART APEX CCD'
_diffrn_measurement_method     '\f-- and \w--scans'
_diffrn_detector_area_resol_mean     ?
_diffrn_reflns_number     8591
_diffrn_reflns_av_R_equivalents     0.0285
_diffrn_reflns_av_sigmaI/netI     0.0334
_diffrn_reflns_theta_min     2.46
_diffrn_reflns_theta_max     25.00
_diffrn_reflns_theta_full     25.00
_diffrn_measured_fraction_theta_max     0.993
_diffrn_measured_fraction_theta_full     0.993
_diffrn_reflns_limit_h_min     -9
_diffrn_reflns_limit_h_max     9
_diffrn_reflns_limit_k_min     -12
_diffrn_reflns_limit_k_max     18
_diffrn_reflns_limit_l_min     -19
_diffrn_reflns_limit_l_max     19
_diffrn_standards_number     ?
_diffrn_standards_interval_count     ?
_diffrn_standards_interval_time     ?
_diffrn_standards_decay_%     ?
_refine_special_details
;
 Refinement of <i>F</i>^2^ against ALL reflections. The weighted
 <i>R</i>--factor <i>wR</i> and goodness of fit <i>S</i> are based on
 <i>F</i>^2^, conventional <i>R</i>--factors <i>R</i> are based on <i>F</i>,
 with <i>F</i> set to zero for negative <i>F</i>^2^. The threshold expression
 of <i>F</i>^2^ > \s(<i>F</i>^2^) is used only for calculating
 <i>R</i>--factors(gt) <i>etc</i>. and is not relevant to the choice of
 reflections for refinement. <i>R</i>--factors based on <i>F</i>^2^ are
 statistically about twice as large as those based on <i>F</i>, and
 <i>R</i>--factors based on ALL data will be even larger.
;
_reflns_number_total     3746
_reflns_number_gt     3078
_reflns_threshold_expression     >2\s(I)
_refine_ls_structure_factor_coef     Fsqd
_refine_ls_matrix_type     full
_refine_ls_R_factor_all     0.0487
_refine_ls_R_factor_gt     0.0367
_refine_ls_wR_factor_gt     0.0920
_refine_ls_wR_factor_ref     0.0985
_refine_ls_goodness_of_fit_ref     0.991
_refine_ls_restrained_S_all     0.997
_refine_ls_number_reflns     3746
_refine_ls_number_parameters     264
_refine_ls_number_restraints     12
_refine_ls_hydrogen_treatment     constr
_refine_ls_weighting_scheme     calc
_refine_ls_weighting_details
                 'calc w=1/[\s^2^(Fo^2^)+(0.0586P)^2^] where P=(Fo^2^+2Fc^2^)/3'
_atom_sites_solution_hydrogens     geom
_atom_sites_solution_primary     direct
_atom_sites_solution_secondary     difmap
_refine_ls_shift/su_max     0.000
_refine_ls_shift/su_mean     0.000
_refine_diff_density_max     0.157
_refine_diff_density_min     -0.140
_refine_ls_extinction_method     'SHELXL'
_refine_ls_extinction_coef     0.0109(15)
_refine_ls_extinction_expression
                                  'Fc^*^=kFc[1+0.001xFc^2^\l^3^/sin(2\q)]^-1/4^'
_refine_ls_abs_structure_details     ?
_refine_ls_abs_structure_Flack     ?
loop_
    _atom_type_symbol
    _atom_type_description
    _atom_type_scat_dispersion_real
    _atom_type_scat_dispersion_imag
    _atom_type_scat_source
    'C' 'C' 0.0033 0.0016
                         'International Tables Vol C Tables 4.2.6.8 and 6.1.1.4'
    'H' 'H' 0.0000 0.0000
                         'International Tables Vol C Tables 4.2.6.8 and 6.1.1.4'
    'N' 'N' 0.0061 0.0033
                         'International Tables Vol C Tables 4.2.6.8 and 6.1.1.4'
    'O' 'O' 0.0106 0.0060
                         'International Tables Vol C Tables 4.2.6.8 and 6.1.1.4'
_computing_data_collection     '<i>SMART</i>       (Bruker, 2005)'
_computing_cell_refinement     '<i>SAINT-Plus</i> (Bruker, 2001)'
_computing_data_reduction     '<i>SAINT-Plus</i> (Bruker, 2001)'
_computing_structure_solution     '<i>SHELXS97</i> (Sheldrick, 2008)'
_computing_structure_refinement     '<i>SHELXL97</i> (Sheldrick, 2008)'
_computing_molecular_graphics     '<i>SHELXTL</i>  (Sheldrick, 2008)'
_computing_publication_material     '<i>SHELXTL</i> (Sheldrick, 2008)'
loop_
    _atom_site_type_symbol
    _atom_site_label
    _atom_site_fract_x
    _atom_site_fract_y
    _atom_site_fract_z
    _atom_site_U_iso_or_equiv
    _atom_site_adp_type
    _atom_site_calc_flag
    _atom_site_refinement_flags
    _atom_site_occupancy
    _atom_site_disorder_assembly
    _atom_site_disorder_group
    N N1 0.45371(19) -0.03531(9) -0.03276(9) 0.0445(4) Uani d . 1 . .
    O O1 0.26735(16) 0.12669(8) 0.01447(7) 0.0462(3) Uani d . 1 . .
    O O2 0.44619(18) 0.05470(9) 0.09987(8) 0.0570(4) Uani d . 1 . .
    H H2A 0.5176 0.0562 0.0658 0.086 Uiso calc R 1 . .
    O O3 0.1840(3) -0.02563(10) 0.17613(11) 0.0803(5) Uani d . 1 . .
    H H3 0.2784 -0.0405 0.1776 0.120 Uiso calc R 1 . .
    O O4 0.03036(19) 0.23207(9) 0.11486(7) 0.0552(4) Uani d . 1 . .
    O O5 0.02593(19) 0.14018(9) 0.22165(8) 0.0597(4) Uani d . 1 . .
    C C1 0.2928(3) 0.20454(12) 0.05737(11) 0.0531(5) Uani d . 1 . .
    H H1A 0.2674 0.2522 0.0221 0.064 Uiso calc R 1 . .
    H H1B 0.4054 0.2088 0.0718 0.064 Uiso calc R 1 . .
    C C2 0.1933(3) 0.21137(12) 0.13278(11) 0.0496(5) Uani d . 1 . .
    H H2B 0.2389 0.2553 0.1682 0.059 Uiso calc R 1 . .
    C C3 0.1735(3) 0.12850(13) 0.17977(11) 0.0488(5) Uani d . 1 . .
    H H3B 0.2610 0.1232 0.2190 0.059 Uiso calc R 1 . .
    C C4 0.1688(3) 0.04895(12) 0.12720(11) 0.0494(5) Uani d . 1 . .
    H H4A 0.0637 0.0469 0.1007 0.059 Uiso calc R 1 . .
    C C5 0.2971(2) 0.05151(12) 0.06144(10) 0.0430(4) Uani d . 1 . .
    C C6 0.2938(2) -0.02364(12) 0.00288(11) 0.0468(5) Uani d . 1 . .
    H H6A 0.2621 -0.0752 0.0313 0.056 Uiso calc R 1 . .
    H H6B 0.2159 -0.0129 -0.0395 0.056 Uiso calc R 1 . .
    C C7 0.4851(3) -0.12466(12) -0.05526(12) 0.0552(5) Uani d . 1 . .
    H H7A 0.5860 -0.1272 -0.0844 0.066 Uiso calc R 1 . .
    H H7B 0.4012 -0.1435 -0.0918 0.066 Uiso calc R 1 . .
    C C8 0.4931(3) -0.18588(12) 0.01473(13) 0.0530(5) Uani d . 1 . .
    C C9 0.5592(4) -0.16474(16) 0.08772(15) 0.0766(7) Uani d . 1 . .
    H H9A 0.5991 -0.1098 0.0956 0.092 Uiso calc R 1 . .
    C C10 0.5678(4) -0.2241(2) 0.15046(17) 0.0973(10) Uani d U 1 . .
    H H10A 0.6114 -0.2084 0.2000 0.117 Uiso calc R 1 . .
    C C11 0.5121(4) -0.30535(19) 0.1390(2) 0.0940(10) Uani d U 1 . .
    H H11A 0.5185 -0.3452 0.1806 0.113 Uiso calc R 1 . .
    C C12 0.4479(4) -0.32744(19) 0.0676(3) 0.0989(10) Uani d . 1 . .
    H H12A 0.4106 -0.3829 0.0598 0.119 Uiso calc R 1 . .
    C C13 0.4368(3) -0.26813(14) 0.00508(19) 0.0782(7) Uani d . 1 . .
    H H13A 0.3909 -0.2842 -0.0438 0.094 Uiso calc R 1 . .
    C C14 0.4789(2) 0.02062(13) -0.10350(11) 0.0487(5) Uani d . 1 . .
    H H14A 0.4304 0.0759 -0.0929 0.058 Uiso calc R 1 . .
    H H14B 0.4248 -0.0041 -0.1499 0.058 Uiso calc R 1 . .
    C C15 0.6535(2) 0.03325(11) -0.12364(10) 0.0422(4) Uani d . 1 . .
    C C16 0.7148(3) 0.01268(14) -0.19830(12) 0.0573(5) Uani d . 1 . .
    H H16A 0.6475 -0.0112 -0.2371 0.069 Uiso calc R 1 . .
    C C17 0.8741(3) 0.02674(16) -0.21685(14) 0.0697(7) Uani d . 1 . .
    H H17A 0.9137 0.0117 -0.2674 0.084 Uiso calc R 1 . .
    C C18 0.9742(3) 0.06300(15) -0.16054(15) 0.0674(6) Uani d . 1 . .
    H H18A 1.0814 0.0729 -0.1731 0.081 Uiso calc R 1 . .
    C C19 0.9159(3) 0.08463(14) -0.08581(15) 0.0604(6) Uani d . 1 . .
    H H19A 0.9832 0.1094 -0.0476 0.072 Uiso calc R 1 . .
    C C20 0.7577(3) 0.06950(12) -0.06777(12) 0.0525(5) Uani d . 1 . .
    H H20A 0.7192 0.0839 -0.0168 0.063 Uiso calc R 1 . .
    C C21 -0.0606(3) 0.21023(14) 0.18498(12) 0.0547(5) Uani d . 1 . .
    C C22 -0.0670(4) 0.28284(16) 0.24500(15) 0.0808(8) Uani d . 1 . .
    H H22A 0.0402 0.2995 0.2592 0.121 Uiso calc R 1 . .
    H H22B -0.1232 0.2646 0.2926 0.121 Uiso calc R 1 . .
    H H22C -0.1221 0.3306 0.2213 0.121 Uiso calc R 1 . .
    C C23 -0.2231(3) 0.1807(2) 0.15849(16) 0.0861(8) Uani d . 1 . .
    H H23A -0.2117 0.1346 0.1207 0.129 Uiso calc R 1 . .
    H H23B -0.2791 0.2273 0.1332 0.129 Uiso calc R 1 . .
    H H23C -0.2829 0.1614 0.2046 0.129 Uiso calc R 1 . .
loop_
    _atom_site_aniso_label
    _atom_site_aniso_U_11
    _atom_site_aniso_U_22
    _atom_site_aniso_U_33
    _atom_site_aniso_U_12
    _atom_site_aniso_U_13
    _atom_site_aniso_U_23
    N1 0.0465(10) 0.0434(8) 0.0437(8) 0.0012(7) 0.0014(7) 0.0021(7)
    O1 0.0531(8) 0.0446(7) 0.0408(6) -0.0049(6) 0.0027(6) 0.0049(6)
    O2 0.0469(8) 0.0727(9) 0.0514(7) -0.0011(7) -0.0076(6) 0.0009(7)
    O3 0.1109(15) 0.0558(9) 0.0741(10) 0.0149(9) 0.0334(11) 0.0294(8)
    O4 0.0653(10) 0.0561(8) 0.0442(7) 0.0055(7) 0.0080(7) 0.0095(6)
    O5 0.0731(10) 0.0584(9) 0.0475(7) 0.0065(8) 0.0185(7) 0.0122(7)
    C1 0.0606(14) 0.0458(10) 0.0528(11) -0.0090(9) 0.0062(10) 0.0019(9)
    C2 0.0558(14) 0.0499(11) 0.0430(10) -0.0093(9) 0.0012(10) -0.0005(9)
    C3 0.0522(12) 0.0571(11) 0.0370(9) -0.0009(10) 0.0017(9) 0.0052(9)
    C4 0.0547(13) 0.0472(10) 0.0463(10) 0.0015(9) 0.0048(10) 0.0144(9)
    C5 0.0411(11) 0.0450(9) 0.0431(9) -0.0026(8) -0.0022(8) 0.0054(8)
    C6 0.0438(12) 0.0464(10) 0.0501(10) -0.0039(8) -0.0001(9) 0.0051(9)
    C7 0.0651(14) 0.0494(11) 0.0511(10) 0.0006(10) 0.0012(10) -0.0058(9)
    C8 0.0459(12) 0.0477(11) 0.0655(13) 0.0076(9) 0.0075(10) 0.0001(10)
    C9 0.105(2) 0.0565(13) 0.0679(14) 0.0125(14) -0.0144(15) 0.0049(12)
    C10 0.129(3) 0.090(2) 0.0731(16) 0.0303(19) -0.0086(17) 0.0177(16)
    C11 0.093(2) 0.0794(19) 0.110(2) 0.0139(16) 0.014(2) 0.0413(18)
    C12 0.080(2) 0.0638(16) 0.153(3) -0.0102(15) 0.000(2) 0.0341(19)
    C13 0.0732(17) 0.0566(14) 0.1049(19) -0.0096(12) -0.0098(15) 0.0108(14)
    C14 0.0523(13) 0.0525(10) 0.0413(9) -0.0004(10) -0.0045(9) 0.0049(9)
    C15 0.0498(12) 0.0368(9) 0.0400(9) 0.0008(8) -0.0027(9) 0.0020(8)
    C16 0.0625(15) 0.0628(12) 0.0466(11) -0.0070(11) 0.0016(10) -0.0054(10)
    C17 0.0740(17) 0.0777(16) 0.0575(12) -0.0052(13) 0.0190(12) -0.0024(13)
    C18 0.0500(14) 0.0664(14) 0.0857(16) 0.0005(11) 0.0078(13) 0.0138(13)
    C19 0.0523(14) 0.0537(12) 0.0752(15) -0.0066(10) -0.0172(12) 0.0066(11)
    C20 0.0599(14) 0.0515(11) 0.0461(10) 0.0015(10) -0.0060(10) -0.0040(9)
    C21 0.0632(14) 0.0564(11) 0.0444(10) 0.0050(10) 0.0082(10) 0.0064(9)
    C22 0.112(2) 0.0641(14) 0.0663(14) 0.0090(15) 0.0213(16) -0.0049(13)
    C23 0.0639(18) 0.123(2) 0.0719(15) -0.0073(16) 0.0027(14) 0.0065(16)
_geom_special_details
;
 All s.u.'s (except the s.u. in the dihedral angle between two l.s. planes)
 are estimated using the full covariance matrix. The cell s.u.'s are taken
 into account individually in the estimation of s.u.'s in distances, angles
 and torsion angles; correlations between s.u.'s in cell parameters are only
 used when they are defined by crystal symmetry. An approximate (isotropic)
 treatment of cell s.u.'s is used for estimating s.u.'s involving l.s. planes.
;
loop_
    _geom_bond_atom_site_label_1
    _geom_bond_atom_site_label_2
    _geom_bond_site_symmetry_2
    _geom_bond_distance
    _geom_bond_publ_flag
    N1 C6 . 1.468(2) ?
    N1 C7 . 1.469(2) ?
    N1 C14 . 1.476(2) ?
    O1 C1 . 1.425(2) ?
    O1 C5 . 1.431(2) ?
    O2 C5 . 1.396(2) ?
    O2 H2A . 0.8200 ?
    O3 C4 . 1.425(2) ?
    O3 H3 . 0.8200 ?
    O4 C2 . 1.426(3) ?
    O4 C21 . 1.427(2) ?
    O5 C3 . 1.423(3) ?
    O5 C21 . 1.445(2) ?
    C1 C2 . 1.502(3) ?
    C1 H1A . 0.9700 ?
    C1 H1B . 0.9700 ?
    C2 C3 . 1.520(3) ?
    C2 H2B . 0.9800 ?
    C3 C4 . 1.518(3) ?
    C3 H3B . 0.9800 ?
    C4 C5 . 1.526(3) ?
    C4 H4A . 0.9800 ?
    C5 C6 . 1.523(3) ?
    C6 H6A . 0.9700 ?
    C6 H6B . 0.9700 ?
    C7 C8 . 1.504(3) ?
    C7 H7A . 0.9700 ?
    C7 H7B . 0.9700 ?
    C8 C9 . 1.368(3) ?
    C8 C13 . 1.378(3) ?
    C9 C10 . 1.394(4) ?
    C9 H9A . 0.9300 ?
    C10 C11 . 1.366(5) ?
    C10 H10A . 0.9300 ?
    C11 C12 . 1.343(5) ?
    C11 H11A . 0.9300 ?
    C12 C13 . 1.392(4) ?
    C12 H12A . 0.9300 ?
    C13 H13A . 0.9300 ?
    C14 C15 . 1.505(3) ?
    C14 H14A . 0.9700 ?
    C14 H14B . 0.9700 ?
    C15 C16 . 1.375(3) ?
    C15 C20 . 1.389(3) ?
    C16 C17 . 1.380(3) ?
    C16 H16A . 0.9300 ?
    C17 C18 . 1.373(3) ?
    C17 H17A . 0.9300 ?
    C18 C19 . 1.371(3) ?
    C18 H18A . 0.9300 ?
    C19 C20 . 1.372(3) ?
    C19 H19A . 0.9300 ?
    C20 H20A . 0.9300 ?
    C21 C23 . 1.495(4) ?
    C21 C22 . 1.509(3) ?
    C22 H22A . 0.9600 ?
    C22 H22B . 0.9600 ?
    C22 H22C . 0.9600 ?
    C23 H23A . 0.9600 ?
    C23 H23B . 0.9600 ?
    C23 H23C . 0.9600 ?
loop_
    _geom_angle_atom_site_label_1
    _geom_angle_atom_site_label_2
    _geom_angle_atom_site_label_3
    _geom_angle_site_symmetry_1
    _geom_angle_site_symmetry_3
    _geom_angle
    _geom_angle_publ_flag
    C6 N1 C7 . . 112.42(15) ?
    C6 N1 C14 . . 111.94(15) ?
    C7 N1 C14 . . 109.70(15) ?
    C1 O1 C5 . . 113.91(13) ?
    C5 O2 H2A . . 109.5 ?
    C4 O3 H3 . . 109.5 ?
    C2 O4 C21 . . 106.38(15) ?
    C3 O5 C21 . . 108.89(14) ?
    O1 C1 C2 . . 113.12(16) ?
    O1 C1 H1A . . 109.0 ?
    C2 C1 H1A . . 109.0 ?
    O1 C1 H1B . . 109.0 ?
    C2 C1 H1B . . 109.0 ?
    H1A C1 H1B . . 107.8 ?
    O4 C2 C1 . . 111.62(16) ?
    O4 C2 C3 . . 101.33(16) ?
    C1 C2 C3 . . 115.10(17) ?
    O4 C2 H2B . . 109.5 ?
    C1 C2 H2B . . 109.5 ?
    C3 C2 H2B . . 109.5 ?
    O5 C3 C4 . . 111.21(17) ?
    O5 C3 C2 . . 103.50(16) ?
    C4 C3 C2 . . 114.08(14) ?
    O5 C3 H3B . . 109.3 ?
    C4 C3 H3B . . 109.3 ?
    C2 C3 H3B . . 109.3 ?
    O3 C4 C3 . . 110.03(15) ?
    O3 C4 C5 . . 111.37(16) ?
    C3 C4 C5 . . 111.65(16) ?
    O3 C4 H4A . . 107.9 ?
    C3 C4 H4A . . 107.9 ?
    C5 C4 H4A . . 107.9 ?
    O2 C5 O1 . . 111.86(14) ?
    O2 C5 C6 . . 109.49(15) ?
    O1 C5 C6 . . 106.55(13) ?
    O2 C5 C4 . . 107.41(15) ?
    O1 C5 C4 . . 106.71(15) ?
    C6 C5 C4 . . 114.87(16) ?
    N1 C6 C5 . . 109.56(15) ?
    N1 C6 H6A . . 109.8 ?
    C5 C6 H6A . . 109.8 ?
    N1 C6 H6B . . 109.8 ?
    C5 C6 H6B . . 109.8 ?
    H6A C6 H6B . . 108.2 ?
    N1 C7 C8 . . 114.70(15) ?
    N1 C7 H7A . . 108.6 ?
    C8 C7 H7A . . 108.6 ?
    N1 C7 H7B . . 108.6 ?
    C8 C7 H7B . . 108.6 ?
    H7A C7 H7B . . 107.6 ?
    C9 C8 C13 . . 117.7(2) ?
    C9 C8 C7 . . 122.96(19) ?
    C13 C8 C7 . . 119.3(2) ?
    C8 C9 C10 . . 121.2(3) ?
    C8 C9 H9A . . 119.4 ?
    C10 C9 H9A . . 119.4 ?
    C11 C10 C9 . . 119.9(3) ?
    C11 C10 H10A . . 120.0 ?
    C9 C10 H10A . . 120.0 ?
    C12 C11 C10 . . 119.8(3) ?
    C12 C11 H11A . . 120.1 ?
    C10 C11 H11A . . 120.1 ?
    C11 C12 C13 . . 120.6(3) ?
    C11 C12 H12A . . 119.7 ?
    C13 C12 H12A . . 119.7 ?
    C8 C13 C12 . . 120.9(3) ?
    C8 C13 H13A . . 119.6 ?
    C12 C13 H13A . . 119.6 ?
    N1 C14 C15 . . 112.98(15) ?
    N1 C14 H14A . . 109.0 ?
    C15 C14 H14A . . 109.0 ?
    N1 C14 H14B . . 109.0 ?
    C15 C14 H14B . . 109.0 ?
    H14A C14 H14B . . 107.8 ?
    C16 C15 C20 . . 117.5(2) ?
    C16 C15 C14 . . 121.80(18) ?
    C20 C15 C14 . . 120.65(17) ?
    C15 C16 C17 . . 121.3(2) ?
    C15 C16 H16A . . 119.3 ?
    C17 C16 H16A . . 119.3 ?
    C18 C17 C16 . . 119.9(2) ?
    C18 C17 H17A . . 120.0 ?
    C16 C17 H17A . . 120.0 ?
    C19 C18 C17 . . 120.0(2) ?
    C19 C18 H18A . . 120.0 ?
    C17 C18 H18A . . 120.0 ?
    C18 C19 C20 . . 119.6(2) ?
    C18 C19 H19A . . 120.2 ?
    C20 C19 H19A . . 120.2 ?
    C19 C20 C15 . . 121.7(2) ?
    C19 C20 H20A . . 119.1 ?
    C15 C20 H20A . . 119.1 ?
    O4 C21 O5 . . 104.94(17) ?
    O4 C21 C23 . . 108.43(18) ?
    O5 C21 C23 . . 109.9(2) ?
    O4 C21 C22 . . 111.94(18) ?
    O5 C21 C22 . . 108.14(18) ?
    C23 C21 C22 . . 113.1(2) ?
    C21 C22 H22A . . 109.5 ?
    C21 C22 H22B . . 109.5 ?
    H22A C22 H22B . . 109.5 ?
    C21 C22 H22C . . 109.5 ?
    H22A C22 H22C . . 109.5 ?
    H22B C22 H22C . . 109.5 ?
    C21 C23 H23A . . 109.5 ?
    C21 C23 H23B . . 109.5 ?
    H23A C23 H23B . . 109.5 ?
    C21 C23 H23C . . 109.5 ?
    H23A C23 H23C . . 109.5 ?
    H23B C23 H23C . . 109.5 ?
loop_
    _geom_torsion_atom_site_label_1
    _geom_torsion_atom_site_label_2
    _geom_torsion_atom_site_label_3
    _geom_torsion_atom_site_label_4
    _geom_torsion_site_symmetry_1
    _geom_torsion_site_symmetry_2
    _geom_torsion_site_symmetry_3
    _geom_torsion_site_symmetry_4
    _geom_torsion
    _geom_torsion_publ_flag
    C3 C2 C1 O1 . . . . 37.9(3) ?
    C4 C3 C2 C1 . . . . -32.9(3) ?
loop_
    _geom_hbond_atom_site_label_D
    _geom_hbond_atom_site_label_H
    _geom_hbond_atom_site_label_A
    _geom_hbond_site_symmetry_A
    _geom_hbond_distance_DH
    _geom_hbond_distance_HA
    _geom_hbond_distance_DA
    _geom_hbond_angle_DHA
    C16 H16A O5 2_554 0.93 2.57 3.389(3) 147
    C17 H17A O2 2_654 0.93 2.70 3.614(3) 170
    C19 H19A O1 1_655 0.93 2.59 3.428(3) 150
data_global
_journal_date_recd_electronic     2010-11-08
_journal_date_accepted     2010-12-24
_journal_name_full     'Acta Crystallographica, Section E'
_journal_year     2011
_journal_volume     67
_journal_issue      2
_journal_page_first     o387
_journal_page_last     o387
_journal_paper_category     QO
_journal_coeditor_code     RK2247
_publ_contact_author_name     'Weijie Zhao'
_publ_contact_author_address
;
 School of Pharmaceutical Science and Technology, Dalian Unversity of
 Technology, P.O. Box 90, Zhongshan Road 158, Dalian 116012, China
;
_publ_contact_author_email     'zyzhao@dlut.edu.cn'
_publ_contact_author_fax     '86-411-84986195'
_publ_contact_author_phone     '86-411-84986195'
_publ_section_title
;\
1-Dibenzylamino-1-deoxy-4,5-<i>O</i>-isopropylidene-\b-<i>D</i>-\
fructopyranose
;
loop_
    _publ_author_name
    _publ_author_footnote
    _publ_author_address
    'Huo, Shiyong' .
;
School of Pharmaceutical Science and Technology,
Dalian University of Technology,
No. 2 Linggong Road, Ganjingzi District, Dalian 116024,
People's Republic of China
;
    'Li, Yueqing' .
;
School of Pharmaceutical Science and Technology,
Dalian University of Technology,
No. 2 Linggong Road, Ganjingzi District, Dalian 116024,
People's Republic of China
;
    'Liang, Chaoyan' .
;
School of Pharmaceutical Science and Technology,
Dalian University of Technology,
No. 2 Linggong Road, Ganjingzi District, Dalian 116024,
People's Republic of China
;
    'Liu, Jihong' .
;
School of Pharmaceutical Science and Technology,
Dalian University of Technology,
No. 2 Linggong Road, Ganjingzi District, Dalian 116024,
People's Republic of China
;
    'Zhao, Weijie' .
;
School of Pharmaceutical Science and Technology,
Dalian University of Technology,
No. 2 Linggong Road, Ganjingzi District, Dalian 116024,
People's Republic of China
;
