# Supplementary material for: 1-Dibenzylamino-1-de­oxy-4,5-O-isopropyl­idene-β-d-fructopyran­ose
Source: Acta Crystallogr Sect E Struct Rep Online. 2011 Jan 15;67(Pt 2):o387. doi: 10.1107/S1600536810053973 (PMC3051515; doi:10.1107/S1600536810053973)
Supplement: Supplementary file 2 [file e-67-0o387-Isup2.hkl]

# 
# h,k,l, Fc-squared, Fo-squared, sigma(Fo-squared) and status flag 
# 
data_I
_shelx_title ' 1 in P2(1)2(1)2(1)' 
_shelx_refln_list_code          4 
_shelx_F_calc_maximum      136.84 
_exptl_crystal_F_000       856.00 
_reflns_d_resolution_high  0.8410 
 
loop_ 
 _symmetry_equiv_pos_as_xyz 
 'x, y, z' 
 '-x+1/2, -y, z+1/2' 
 '-x, y+1/2, -z+1/2' 
 'x+1/2, -y+1/2, -z' 
 
_cell_length_a     8.3285 
_cell_length_b    15.6349 
_cell_length_c    16.5468 
_cell_angle_alpha  90.000 
_cell_angle_beta   90.000 
_cell_angle_gamma  90.000 
 
_shelx_F_squared_multiplier     1.000 
 
loop_ 
 _refln_index_h 
 _refln_index_k 
 _refln_index_l 
 _refln_F_squared_calc 
 _refln_F_squared_meas 
 _refln_F_squared_sigma 
 _refln_observed_status 
   2   0   0     5845.15     5984.98     98.62 o 
   8   0   0      155.97      154.31      9.88 o 
   1   1   0     2900.66     2835.32     47.84 o 
   2   1   0      449.64      407.08      8.00 o 
   3   1   0      219.78      199.09      4.03 o 
   4   1   0       15.27       24.33      4.58 o 
   7   1   0      613.63      672.88     16.68 o 
   8   1   0      211.66      203.39     11.30 o 
   9   1   0        6.29        9.42      3.23 o 
   0   2   0     1019.43     1007.52     14.70 o 
   1   2   0     7479.84     7786.46    352.19 o 
   2   2   0     6542.92     6519.68     74.01 o 
   3   2   0      748.54      790.09     10.73 o 
   4   2   0      223.57      234.91      8.54 o 
   6   2   0       70.78       65.26      8.85 o 
   7   2   0       77.09       72.65      5.46 o 
   8   2   0        1.29        9.36      2.99 o 
   9   2   0        0.01        9.25      3.00 o 
   1   3   0        4.12        3.37      0.76 o 
   2   3   0       51.79       61.22      2.20 o 
   3   3   0      896.13      906.10     21.38 o 
   4   3   0      244.55      253.77      5.34 o 
   5   3   0      337.87      332.76      6.63 o 
   6   3   0      110.32      113.16     10.75 o 
   7   3   0       41.67       34.19      4.18 o 
   8   3   0       16.98       14.36      5.03 o 
   9   3   0       32.09       35.44      4.76 o 
   0   4   0    10094.54    10426.78    134.63 o 
   1   4   0       21.82       19.44      1.98 o 
   2   4   0        0.07        6.22      1.05 o 
   3   4   0        5.08        4.88      1.11 o 
   4   4   0      102.12      100.34      3.49 o 
   5   4   0      266.88      250.05     14.55 o 
   6   4   0       16.28       11.12      3.39 o 
   7   4   0        0.33        0.00      2.00 o 
   8   4   0       93.48       91.02      6.52 o 
   9   4   0        0.42        7.45      8.93 o 
   1   5   0        0.17        0.32      0.90 o 
   2   5   0      239.31      246.18      5.39 o 
   3   5   0       27.41       26.97      2.03 o 
   4   5   0      440.40      495.36      8.89 o 
   5   5   0        1.86        0.00      3.95 o 
   6   5   0       25.17       17.67      5.29 o 
   7   5   0       51.95       64.22      5.15 o 
   8   5   0        9.14        9.99      3.13 o 
   9   5   0        4.85        5.21      2.96 o 
   0   6   0      690.98      704.75     22.94 o 
   1   6   0      867.16      867.11     12.18 o 
   2   6   0       89.85       77.41      3.27 o 
   3   6   0        3.50        1.74      1.06 o 
   4   6   0       75.08       84.53      3.59 o 
   5   6   0       46.34       53.88      8.53 o 
   6   6   0      162.81      179.45      8.96 o 
   7   6   0       12.75       16.52      3.52 o 
   8   6   0       11.40       14.45      4.66 o 
   9   6   0        4.72        4.15     10.19 o 
   1   7   0       43.61       42.03      3.87 o 
   2   7   0       79.63       67.84      5.85 o 
   3   7   0        0.39        0.00      1.74 o 
   4   7   0       34.65       26.00      4.74 o 
   5   7   0      196.11      157.11     18.34 o 
   6   7   0       28.59       21.38      9.01 o 
   7   7   0       19.98       20.00      4.72 o 
   8   7   0        4.88        6.91      4.17 o 
   9   7   0       24.10       31.07      6.07 o 
   0   8   0      126.15      113.52      5.30 o 
   1   8   0       24.47       23.60      2.25 o 
   2   8   0      176.88      150.94      5.06 o 
   3   8   0       34.33       33.92      2.78 o 
   4   8   0        0.27        0.00      4.03 o 
   5   8   0       25.37       35.22      4.66 o 
   6   8   0        1.35        0.75      1.56 o 
   7   8   0        1.18        0.00      2.85 o 
   8   8   0       20.47       14.17      8.06 o 
   1   9   0      146.44      134.91      3.74 o 
   2   9   0      574.72      600.84     11.04 o 
   3   9   0      234.33      243.94      6.84 o 
   4   9   0      135.04      123.52      4.38 o 
   5   9   0       39.14       39.44      3.28 o 
   6   9   0      160.18      167.96      6.04 o 
   7   9   0        0.24        0.00      1.59 o 
   8   9   0        6.06       13.99      4.51 o 
   0  10   0      361.04      315.04     10.13 o 
   1  10   0      125.05      109.32      3.62 o 
   2  10   0      117.70      114.85      5.77 o 
   3  10   0      154.76      153.99      6.56 o 
   4  10   0        0.08        0.85      1.18 o 
   5  10   0        0.03        0.00      1.83 o 
   6  10   0       13.37       11.91      2.93 o 
   7  10   0        3.45        7.77      2.71 o 
   8  10   0       10.62       15.22      9.16 o 
   1  11   0     1054.24     1097.57     28.00 o 
   2  11   0        0.62        2.01      1.39 o 
   3  11   0        0.13        0.00      1.04 o 
   4  11   0       19.32       22.33      2.99 o 
   5  11   0      175.46      172.95      6.92 o 
   6  11   0       19.58       24.25      3.25 o 
   7  11   0       47.23       52.59      5.07 o 
   0  12   0     1701.86     1725.51     32.28 o 
   1  12   0      141.53      146.75      5.85 o 
   2  12   0       57.84       66.27      4.82 o 
   3  12   0        4.98       11.38      3.63 o 
   4  12   0       18.33       11.07      1.98 o 
   5  12   0       75.60       86.13      4.95 o 
   6  12   0       97.88      106.03      5.60 o 
   7  12   0       29.36       42.04      5.44 o 
   1  13   0      346.92      327.99      8.55 o 
   2  13   0        4.14        2.00      2.05 o 
   3  13   0        7.97       12.69      6.40 o 
   4  13   0       20.93       22.93      3.57 o 
   5  13   0      116.24      115.31      6.63 o 
   6  13   0       65.69       69.38      5.73 o 
   7  13   0       11.84       15.76      3.68 o 
   0  14   0        3.88        4.11      2.84 o 
   1  14   0        3.37        5.09      2.11 o 
   2  14   0        4.75        4.42      2.05 o 
   3  14   0        2.84        0.00      1.75 o 
   4  14   0       29.66       30.18      4.02 o 
   5  14   0       11.81       15.67      5.37 o 
   6  14   0       45.45       52.05      6.56 o 
   1  15   0       56.70       48.25      4.90 o 
   2  15   0       34.56       34.66      4.19 o 
   3  15   0        3.27        4.60      2.11 o 
   4  15   0       72.17       76.32      5.85 o 
   5  15   0        2.67        1.62      2.42 o 
   0  16   0        8.46        5.21      2.84 o 
   1  16   0        1.09        0.88      1.84 o 
   2  16   0        6.93        7.11      2.40 o 
   3  16   0        3.07        2.73      2.05 o 
   4  16   0      103.32      101.95      6.80 o 
   5  16   0       14.62       12.41      3.61 o 
   1  17   0        2.04        5.67      2.27 o 
   2  17   0        0.09        2.04      2.05 o 
   3  17   0        4.62        6.16      2.47 o 
   4  17   0        1.80        1.91      2.92 o 
   0  18   0       18.13       17.06      4.74 o 
   1  18   0        0.57        3.51      2.53 o 
   2  18   0        2.48        6.68      2.72 o 
   1   0   1     1961.11     2006.09     19.41 o 
   2   0   1     2198.56     2007.31     16.68 o 
   6   0   1     1265.67     1257.73     31.28 o 
   7   0   1        3.35        1.91      2.02 o 
   8   0   1       88.23       71.16      4.93 o 
   9   0   1       13.52       11.84      7.45 o 
  -9   1   1        7.98       13.91      3.69 o 
  -8   1   1       72.27       59.82      5.50 o 
  -7   1   1      207.39      215.78      7.35 o 
  -6   1   1       30.99       26.23      5.37 o 
  -4   1   1      374.42      379.65      7.13 o 
  -3   1   1      398.77      427.93     13.63 o 
  -2   1   1    14094.86    14224.59    102.91 o 
  -1   1   1     4501.03     4548.04     43.70 o 
   1   1   1     4501.58     4630.01     49.36 o 
   2   1   1    14098.49    14381.29    161.02 o 
   3   1   1      398.53      432.06     11.49 o 
   4   1   1      375.57      414.81     15.20 o 
   6   1   1       31.02       29.39      5.69 o 
   7   1   1      207.26      207.98      7.81 o 
   8   1   1       72.35       65.59      5.61 o 
   9   1   1        7.92       10.13      4.28 o 
  -9   2   1        8.15       12.12      3.44 o 
  -8   2   1       26.64       26.30      4.07 o 
  -7   2   1       49.90       35.12      4.35 o 
  -6   2   1      493.29      485.30     21.53 o 
  -5   2   1      175.37      182.45      5.53 o 
  -4   2   1     1404.70     1483.64     18.98 o 
  -3   2   1      752.99      811.75     11.52 o 
  -2   2   1      160.63      145.74      3.12 o 
  -1   2   1     1729.58     1737.30     27.15 o 
   1   2   1     1729.71     1727.61     27.23 o 
   2   2   1      161.59      143.34      3.84 o 
   3   2   1      751.63      844.64     13.74 o 
   4   2   1     1403.89     1459.02     35.51 o 
   6   2   1      492.95      518.17     16.15 o 
   7   2   1       49.94       43.68      4.86 o 
   8   2   1       26.76       26.75      4.07 o 
   9   2   1        8.12       14.05      3.28 o 
  -9   3   1       30.39       31.84      4.61 o 
  -8   3   1        3.77        1.47      2.43 o 
  -7   3   1       76.62       67.58      5.34 o 
  -6   3   1      126.52      117.72      7.10 o 
  -5   3   1      118.46      129.98      4.38 o 
  -4   3   1       67.08       58.00     10.75 o 
  -3   3   1      547.73      554.81      9.06 o 
  -2   3   1      197.49      193.41      4.45 o 
  -1   3   1     3520.41     3410.21     31.41 o 
   1   3   1     3522.56     3476.25     45.59 o 
   2   3   1      198.18      196.12      3.84 o 
   3   3   1      548.74      562.70      8.17 o 
   4   3   1       67.15       52.25      2.24 o 
   5   3   1      118.17      119.81     10.43 o 
   6   3   1      126.57      126.49      7.29 o 
   7   3   1       76.63       77.39      5.65 o 
   8   3   1        3.78        4.30      3.68 o 
   9   3   1       30.36       30.94      4.35 o 
  -9   4   1        0.65        8.12     10.03 o 
  -8   4   1       13.32       22.00      3.86 o 
  -7   4   1       37.76       32.57      4.08 o 
  -6   4   1       35.79       28.11      4.55 o 
  -5   4   1      177.32      159.40      4.91 o 
  -4   4   1      558.60      528.33      9.46 o 
  -3   4   1      153.12      163.77      7.04 o 
  -2   4   1       82.71       81.70      3.02 o 
  -1   4   1     2963.94     2898.80     31.44 o 
   0   4   1     7654.33     7505.96     85.65 o 
   1   4   1     2964.55     2888.39     39.66 o 
   2   4   1       82.90       79.59      4.58 o 
   3   4   1      153.54      164.44      4.01 o 
   4   4   1      559.01      537.74      8.52 o 
   5   4   1      177.18      154.62     11.38 o 
   6   4   1       35.61       27.24      4.33 o 
   7   4   1       37.75       40.00      4.38 o 
   8   4   1       13.37        9.37      3.11 o 
   9   4   1        0.64        6.25      3.63 o 
  -9   5   1        4.55        8.77      3.43 o 
  -8   5   1        2.42        3.78      3.50 o 
  -7   5   1        3.63        3.57      2.33 o 
  -6   5   1       98.62       85.04     11.54 o 
  -5   5   1       20.56       23.18      2.38 o 
  -4   5   1      128.92      130.95     15.65 o 
  -3   5   1       21.46       12.13      4.34 o 
  -2   5   1     2002.22     1905.34     23.10 o 
  -1   5   1      879.43      912.87     12.42 o 
   0   5   1     5573.33     5395.43     43.96 o 
   1   5   1      878.91      898.58     11.93 o 
   2   5   1     2001.89     1920.05     32.28 o 
   3   5   1       21.57       17.79      1.62 o 
   4   5   1      128.95      129.60      3.88 o 
   5   5   1       20.44       20.22      5.85 o 
   6   5   1       98.44      105.13      7.20 o 
   7   5   1        3.64        5.66      2.65 o 
   8   5   1        2.39        1.99      2.81 o 
   9   5   1        4.54        9.87      4.19 o 
  -9   6   1       26.81       33.01      6.64 o 
  -8   6   1       56.49       60.40      5.61 o 
  -7   6   1       73.94       85.80      5.96 o 
  -6   6   1       60.64       51.32      7.90 o 
  -5   6   1      100.63      115.62      6.24 o 
  -4   6   1       39.82       43.88      2.99 o 
  -3   6   1      507.17      497.04     17.27 o 
  -2   6   1       91.80      102.10      4.58 o 
  -1   6   1      468.56      491.78      8.42 o 
   0   6   1     1626.55     1635.08     17.61 o 
   1   6   1      469.03      467.88     10.14 o 
   2   6   1       91.56      102.17      3.49 o 
   3   6   1      507.38      498.56      8.80 o 
   4   6   1       39.82       45.02      5.61 o 
   5   6   1      100.65       82.34      9.32 o 
   6   6   1       60.60       65.18      6.19 o 
   7   6   1       74.01       74.46      7.09 o 
   8   6   1       56.50       47.86      6.95 o 
   9   6   1       26.84       20.41     12.24 o 
  -9   7   1        2.31        4.70      8.14 o 
  -8   7   1       12.44       12.74      4.54 o 
  -7   7   1        1.08        0.00      1.99 o 
  -6   7   1       18.36       27.66      5.06 o 
  -5   7   1       61.36       56.43      6.48 o 
  -4   7   1      291.76      299.54      7.51 o 
  -3   7   1      188.98      217.95      6.12 o 
  -2   7   1      137.00      144.71      4.88 o 
  -1   7   1      839.87      904.78     11.71 o 
   0   7   1      419.12      439.00      6.16 o 
   1   7   1      840.63      933.69     12.91 o 
   2   7   1      137.31      149.50      5.14 o 
   3   7   1      188.88      215.56      5.69 o 
   4   7   1      291.74      285.36      6.82 o 
   5   7   1       61.17       52.19      5.16 o 
   6   7   1       18.28       21.75      4.43 o 
   7   7   1        1.07        3.69      3.26 o 
   8   7   1       12.42       12.41      4.50 o 
   9   7   1        2.31        6.56      4.17 o 
  -8   8   1        1.40        3.30      5.53 o 
  -7   8   1       19.45       18.63      2.80 o 
  -6   8   1      127.50      139.24      7.38 o 
  -5   8   1      215.38      219.89      9.41 o 
  -4   8   1       59.98       59.36      3.84 o 
  -3   8   1      338.76      342.61      8.19 o 
  -2   8   1      408.43      406.55      8.72 o 
  -1   8   1     2126.35     2130.49     20.87 o 
   0   8   1      213.05      206.80      4.26 o 
   1   8   1     2125.68     2173.51     25.71 o 
   2   8   1      408.38      411.49      8.39 o 
   3   8   1      339.00      341.65      7.69 o 
   4   8   1       59.99       60.31      3.42 o 
   5   8   1      215.55      239.45      9.70 o 
   6   8   1      127.47      135.74     11.38 o 
   7   8   1       19.47       18.63      4.59 o 
   8   8   1        1.38        2.47      4.27 o 
  -8   9   1       52.57       64.69     15.48 o 
  -7   9   1       15.13       14.12      2.80 o 
  -6   9   1      100.15       94.82      8.68 o 
  -5   9   1       10.09        7.72      2.49 o 
  -4   9   1       14.57       14.26      3.92 o 
  -3   9   1      178.72      158.63      5.75 o 
  -2   9   1       87.09       88.25      4.43 o 
  -1   9   1      368.31      355.40      6.36 o 
   0   9   1       83.91       74.87      4.26 o 
   1   9   1      367.52      356.78      4.91 o 
   2   9   1       86.96       87.37      4.74 o 
   3   9   1      178.48      168.23      8.54 o 
   4   9   1       14.52       17.35      2.13 o 
   5   9   1       10.01        9.58      2.07 o 
   6   9   1       99.92       98.96      5.93 o 
   7   9   1       15.10       19.98      7.11 o 
   8   9   1       52.50       60.90      7.40 o 
  -8  10   1        2.54        4.08     12.01 o 
  -7  10   1       70.64       75.80      4.88 o 
  -6  10   1       28.23       30.47      3.42 o 
  -5  10   1       69.20       63.42      4.02 o 
  -4  10   1       98.28       97.14      3.51 o 
  -3  10   1       92.79       99.37      7.67 o 
  -2  10   1      160.87      166.88      6.09 o 
  -1  10   1       97.72      109.14      3.74 o 
   0  10   1        0.11        0.00      1.10 o 
   1  10   1       97.54      106.67      4.18 o 
   2  10   1      161.17      157.26      8.30 o 
   3  10   1       93.01      105.75      3.94 o 
   4  10   1       98.41      101.05      3.45 o 
   5  10   1       69.07       69.67      4.13 o 
   6  10   1       28.22       34.03      3.46 o 
   7  10   1       70.62       90.69      8.07 o 
   8  10   1        2.55        3.86      5.21 o 
  -7  11   1       56.73       52.88      4.39 o 
  -6  11   1       22.43       29.54      3.48 o 
  -5  11   1      128.06      119.99      6.19 o 
  -4  11   1       46.60       44.52      2.74 o 
  -3  11   1       71.80       65.44      3.49 o 
  -2  11   1      144.55      127.34      4.35 o 
  -1  11   1        8.33        7.69      2.76 o 
   0  11   1       33.28       29.14      2.74 o 
   1  11   1        8.25        6.98      3.00 o 
   2  11   1      144.82      134.73      4.90 o 
   3  11   1       71.74       66.91      2.94 o 
   4  11   1       46.54       44.15      3.36 o 
   5  11   1      128.04      121.60      5.33 o 
   6  11   1       22.48       26.87      3.24 o 
   7  11   1       56.78       57.47      6.38 o 
  -7  12   1       28.23       43.45      9.27 o 
  -6  12   1      133.23      126.75      5.96 o 
  -5  12   1       13.07       15.67      2.91 o 
  -4  12   1       12.91       13.98      2.12 o 
  -3  12   1       38.04       40.83      3.29 o 
  -2  12   1        1.36        2.52      1.50 o 
  -1  12   1      518.16      511.00     16.54 o 
   0  12   1      419.10      412.05      9.34 o 
   1  12   1      517.84      491.39     10.18 o 
   2  12   1        1.35        1.81      1.62 o 
   3  12   1       38.06       47.67      3.40 o 
   4  12   1       13.00       14.97      2.96 o 
   5  12   1       13.04       16.61      2.81 o 
   6  12   1      133.18      125.80      6.22 o 
   7  12   1       28.25       32.50      5.56 o 
  -7  13   1       41.27       53.10      4.60 o 
  -6  13   1       10.06       10.00      3.15 o 
  -5  13   1       55.44       57.61      6.56 o 
  -4  13   1      146.18      137.40      5.09 o 
  -3  13   1       70.18       62.24      5.37 o 
  -2  13   1      141.64      138.22      5.58 o 
  -1  13   1      449.42      442.32     10.12 o 
   0  13   1      842.32      829.46     22.42 o 
   1  13   1      449.29      459.25     31.88 o 
   2  13   1      141.68      143.66      5.57 o 
   3  13   1       70.02       72.03      4.16 o 
   4  13   1      146.20      144.88      9.09 o 
   5  13   1       55.34       50.48      4.85 o 
   6  13   1       10.08       14.80      3.30 o 
   7  13   1       41.23       52.88      5.31 o 
  -6  14   1       13.80       16.02      6.40 o 
  -5  14   1       19.86       22.41      3.87 o 
  -4  14   1        6.01        5.74      2.69 o 
  -3  14   1      240.75      235.66      7.69 o 
  -2  14   1       16.67       12.41      2.56 o 
  -1  14   1      318.42      326.69      8.94 o 
   0  14   1      570.69      550.39     11.81 o 
   1  14   1      318.39      332.45      9.00 o 
   2  14   1       16.68       14.09      2.58 o 
   3  14   1      241.01      230.97     13.20 o 
   4  14   1        6.01        6.40      3.63 o 
   5  14   1       19.89       22.19      3.76 o 
   6  14   1       13.79       12.11      3.57 o 
  -5  15   1        0.11        2.29      2.58 o 
  -4  15   1       25.61       25.94      4.13 o 
  -3  15   1        3.40        3.93      2.13 o 
  -2  15   1      176.62      169.10      6.69 o 
  -1  15   1        1.53        0.00      2.45 o 
   0  15   1        2.28        0.00      1.44 o 
   1  15   1        1.52        5.85      2.01 o 
   2  15   1      176.77      156.11      6.39 o 
   3  15   1        3.41        5.76      2.20 o 
   4  15   1       25.64       24.79      3.96 o 
   5  15   1        0.11        0.90      3.24 o 
  -5  16   1       24.36       24.21      4.58 o 
  -4  16   1        8.57        7.37      3.95 o 
  -3  16   1       20.73       21.80      4.19 o 
  -2  16   1       12.05        9.79      2.67 o 
  -1  16   1       69.03       68.26      4.74 o 
   0  16   1       17.27       16.98      2.90 o 
   1  16   1       69.11       64.28      4.69 o 
   2  16   1       12.04        5.81      2.23 o 
   3  16   1       20.68       22.40      4.42 o 
   4  16   1        8.56        4.27      2.96 o 
   5  16   1       24.37       20.55      4.17 o 
  -3  17   1        0.80        1.48      2.20 o 
  -2  17   1        0.08        1.00      3.08 o 
  -1  17   1        4.66        4.95      2.27 o 
   0  17   1        1.97        1.46      2.37 o 
   1  17   1        4.65        0.21      2.21 o 
   2  17   1        0.08        0.00      1.73 o 
   3  17   1        0.80        0.79      3.16 o 
  -2  18   1        5.37        5.30      3.48 o 
  -1  18   1       10.44       11.62      2.96 o 
   0  18   1       11.41        9.95      2.79 o 
   1  18   1       10.53       10.33      2.77 o 
   2  18   1        5.35        3.02      2.29 o 
   0   0   2     4701.17     4393.66     70.70 o 
   1   0   2    18724.14    19253.98    138.21 o 
   2   0   2        0.04        0.00      0.77 o 
   3   0   2      383.76      320.94      5.46 o 
   4   0   2     1970.63     1977.06     28.32 o 
   5   0   2       35.23       32.55      5.06 o 
   6   0   2      136.24      118.23      8.85 o 
   7   0   2      219.64      228.64      7.38 o 
   8   0   2        0.33        3.76      2.09 o 
   9   0   2        5.44       12.71      3.38 o 
  -9   1   2       10.25       11.81      4.89 o 
  -8   1   2      152.00      162.14      7.75 o 
  -7   1   2       15.78       17.75      3.01 o 
  -6   1   2        7.18        9.95      3.95 o 
  -5   1   2      437.76      468.84     23.51 o 
  -4   1   2     1322.70     1321.23     21.96 o 
  -3   1   2      534.99      488.68      7.43 o 
  -2   1   2     3557.24     3361.52     26.57 o 
  -1   1   2    11586.88    11779.43    330.52 o 
   0   1   2        4.99        3.42      1.18 o 
   1   1   2    11585.28    11638.06    132.40 o 
   2   1   2     3556.56     3402.94     32.72 o 
   3   1   2      535.45      488.82     15.86 o 
   4   1   2     1323.11     1305.78     22.84 o 
   5   1   2      438.02      485.19     16.78 o 
   6   1   2        7.24       15.97      3.55 o 
   7   1   2       15.70       12.11      3.14 o 
   8   1   2      151.94      143.83      7.43 o 
   9   1   2       10.22       12.86      3.55 o 
  -9   2   2        2.68        3.97      2.82 o 
  -8   2   2       54.02       53.92      5.35 o 
  -7   2   2       47.17       45.52      6.74 o 
  -6   2   2      107.29       91.82     10.59 o 
  -5   2   2       84.96       83.44      4.11 o 
  -4   2   2      236.54      279.11      5.71 o 
  -3   2   2      401.30      383.30     14.34 o 
  -2   2   2      278.06      298.03      5.86 o 
  -1   2   2     6826.65     6919.20    124.96 o 
   0   2   2      301.17      291.29      6.98 o 
   1   2   2     6822.18     6965.24     60.98 o 
   2   2   2      278.46      280.87      6.62 o 
   3   2   2      401.20      392.19      9.20 o 
   4   2   2      236.46      277.23      8.72 o 
   5   2   2       84.96       72.06      8.22 o 
   6   2   2      107.32       97.99      6.42 o 
   7   2   2       47.17       53.84      4.90 o 
   8   2   2       54.03       56.86      7.15 o 
   9   2   2        2.71        2.22      3.42 o 
  -9   3   2        1.64        6.46      4.40 o 
  -8   3   2       12.14       18.95      3.84 o 
  -7   3   2      267.28      227.25      8.65 o 
  -6   3   2       71.53       96.39     11.38 o 
  -5   3   2       94.15       80.73      4.82 o 
  -4   3   2      484.31      489.77      9.12 o 
  -3   3   2     4099.48     4161.49     45.10 o 
  -2   3   2     1162.66     1169.42     21.46 o 
  -1   3   2    10385.87    10343.57     87.53 o 
   0   3   2     7118.36     7080.34    111.83 o 
   1   3   2    10394.61    10521.01    164.58 o 
   2   3   2     1164.03     1173.79     11.83 o 
   3   3   2     4097.49     4056.43     49.26 o 
   4   3   2      484.67      478.32     21.46 o 
   5   3   2       94.19       75.87      7.82 o 
   6   3   2       71.58       76.85      6.03 o 
   7   3   2      267.47      238.78      8.67 o 
   8   3   2       12.09       11.07      3.03 o 
   9   3   2        1.66        5.14      4.11 o 
  -9   4   2        6.88       19.04      6.24 o 
  -8   4   2       58.51       58.18      5.55 o 
  -7   4   2      162.47      158.81      9.43 o 
  -6   4   2      103.01      103.14      7.07 o 
  -5   4   2       66.61       75.91      3.79 o 
  -4   4   2      212.55      224.38      5.98 o 
  -3   4   2      438.33      435.58     18.45 o 
  -2   4   2      546.19      595.15      9.66 o 
  -1   4   2     1255.14     1218.55     15.35 o 
   1   4   2     1256.18     1257.14     14.89 o 
   2   4   2      543.68      603.91      7.45 o 
   3   4   2      438.67      431.55      7.29 o 
   4   4   2      212.59      222.97      5.10 o 
   5   4   2       66.48       67.57      5.46 o 
   6   4   2      102.59      101.32      6.94 o 
   7   4   2      162.78      165.33      7.36 o 
   8   4   2       58.62       50.44      5.26 o 
   9   4   2        6.89        8.49      4.00 o 
  -9   5   2        2.02        3.96      9.95 o 
  -8   5   2       28.36       24.79      4.15 o 
  -7   5   2      119.19      117.65     11.12 o 
  -6   5   2      113.90      127.30      7.75 o 
  -5   5   2        0.99        1.96      1.67 o 
  -4   5   2      171.69      177.95      5.53 o 
  -3   5   2       48.43       51.02      3.03 o 
  -2   5   2     1415.50     1418.34     18.59 o 
  -1   5   2     1580.62     1469.13     22.79 o 
   0   5   2     2240.89     2377.42     35.08 o 
   1   5   2     1583.15     1459.29     17.41 o 
   2   5   2     1415.55     1435.52     14.72 o 
   3   5   2       48.20       50.08      3.61 o 
   4   5   2      171.79      178.13      6.16 o 
   5   5   2        0.99        0.00      2.53 o 
   6   5   2      114.31      118.91      7.28 o 
   7   5   2      119.32      113.79      6.38 o 
   8   5   2       28.37       23.05      3.83 o 
   9   5   2        2.05        7.83      3.41 o 
  -9   6   2        3.82        8.79      9.56 o 
  -8   6   2        9.23       15.03      3.50 o 
  -7   6   2        9.52       12.70      3.26 o 
  -6   6   2       58.27       43.03      5.49 o 
  -5   6   2      578.68      590.46     19.32 o 
  -4   6   2        6.71        6.64      3.87 o 
  -3   6   2      144.76      147.33      5.03 o 
  -2   6   2     1079.43     1150.97     16.29 o 
  -1   6   2      351.82      372.53      7.31 o 
   0   6   2      744.97      717.78      8.24 o 
   1   6   2      350.58      376.81      6.70 o 
   2   6   2     1078.11     1153.47     15.29 o 
   3   6   2      144.83      149.70      3.72 o 
   4   6   2        6.71        6.24      1.23 o 
   5   6   2      578.26      561.06     14.70 o 
   6   6   2       58.09       50.91      5.53 o 
   7   6   2        9.55        7.29      3.87 o 
   8   6   2        9.21        9.68      3.79 o 
   9   6   2        3.80        1.47      4.90 o 
  -9   7   2        3.86        7.98     11.22 o 
  -8   7   2       30.24       37.85      8.29 o 
  -7   7   2      132.67      134.05      9.22 o 
  -6   7   2       23.77       25.94      4.96 o 
  -5   7   2       10.84       10.75      2.35 o 
  -4   7   2       19.59       20.97      5.92 o 
  -3   7   2      189.32      185.10      5.88 o 
  -2   7   2      399.87      391.55      8.32 o 
  -1   7   2      238.05      226.80      4.54 o 
   0   7   2     1349.00     1410.60     14.20 o 
   1   7   2      239.14      225.02      5.20 o 
   2   7   2      399.25      385.04      7.56 o 
   3   7   2      189.04      192.47      4.76 o 
   4   7   2       19.56       20.00      1.85 o 
   5   7   2       10.90        8.55      2.98 o 
   6   7   2       23.86       29.02      4.67 o 
   7   7   2      132.58      113.78      8.34 o 
   8   7   2       30.28       35.74      9.01 o 
   9   7   2        3.85        4.56      4.21 o 
  -8   8   2        4.46        9.12      4.17 o 
  -7   8   2       81.02       93.90      7.91 o 
  -6   8   2       98.46      103.68      7.78 o 
  -5   8   2       70.15       80.03      3.95 o 
  -4   8   2        7.07        5.60      2.07 o 
  -3   8   2      129.18      103.73      4.75 o 
  -2   8   2      469.24      473.13      9.75 o 
  -1   8   2       65.79       68.72      2.80 o 
   0   8   2      403.60      358.15      5.79 o 
   1   8   2       65.91       62.12      2.92 o 
   2   8   2      467.96      475.80      8.92 o 
   3   8   2      129.21      120.13      3.87 o 
   4   8   2        7.04        8.03      2.72 o 
   5   8   2       70.15       66.41      5.69 o 
   6   8   2       98.42       87.47      7.06 o 
   7   8   2       81.06       82.62      7.40 o 
   8   8   2        4.44        5.19      5.45 o 
  -8   9   2        6.08       10.18      4.98 o 
  -7   9   2       26.92       20.25      3.09 o 
  -6   9   2        3.10        0.95      1.81 o 
  -5   9   2       20.21       15.70      2.51 o 
  -4   9   2       13.52        9.42      2.00 o 
  -3   9   2      125.31      130.67      5.55 o 
  -2   9   2      114.78      124.93      5.31 o 
  -1   9   2      113.41      103.28      3.60 o 
   0   9   2       63.93       67.32      3.35 o 
   1   9   2      113.46      108.39      4.58 o 
   2   9   2      114.79      122.41      4.47 o 
   3   9   2      125.80      130.53      4.20 o 
   4   9   2       13.53       15.33      3.22 o 
   5   9   2       20.23       19.98      2.53 o 
   6   9   2        3.08        4.64      1.93 o 
   7   9   2       26.92       19.84      4.63 o 
   8   9   2        6.04        7.24      4.03 o 
  -8  10   2       19.48       18.42     10.90 o 
  -7  10   2       51.03       60.66      5.99 o 
  -6  10   2       62.40       66.27      4.52 o 
  -5  10   2       26.09       21.28      2.90 o 
  -4  10   2       11.67       13.49      1.76 o 
  -3  10   2       91.05       86.69      3.75 o 
  -2  10   2       23.01       33.03      3.23 o 
  -1  10   2      115.62      117.14      5.88 o 
   0  10   2       82.17       74.61      3.43 o 
   1  10   2      115.56      114.75      5.85 o 
   2  10   2       23.06       30.87      2.69 o 
   3  10   2       91.12       90.93      3.69 o 
   4  10   2       11.69       10.87      2.00 o 
   5  10   2       26.23       23.95      2.86 o 
   6  10   2       62.44       59.64      4.19 o 
   7  10   2       50.94       51.91      6.71 o 
   8  10   2       19.52       19.22      5.19 o 
  -7  11   2        1.15        3.93      3.21 o 
  -6  11   2        5.96        9.40      2.77 o 
  -5  11   2       40.87       37.75      5.59 o 
  -4  11   2       65.44       62.89      3.22 o 
  -3  11   2        6.23        7.55      3.17 o 
  -2  11   2      160.64      162.37      4.99 o 
  -1  11   2       93.84       92.18      5.14 o 
   0  11   2     1255.25     1223.15     17.51 o 
   1  11   2       93.55       89.18      5.69 o 
   2  11   2      160.29      151.99      5.18 o 
   3  11   2        6.22        5.97      1.50 o 
   4  11   2       65.30       66.99      3.92 o 
   5  11   2       40.70       39.25      3.51 o 
   6  11   2        5.95        6.32      2.98 o 
   7  11   2        1.16        4.84      3.41 o 
  -7  12   2       32.95       32.04      4.80 o 
  -6  12   2        6.58        2.22      2.90 o 
  -5  12   2      241.05      230.50      7.56 o 
  -4  12   2      142.79      147.10      4.66 o 
  -3  12   2       95.81       99.62      4.02 o 
  -2  12   2      192.23      205.55      6.56 o 
  -1  12   2      537.42      522.00     12.90 o 
   0  12   2        5.82        8.09      2.11 o 
   1  12   2      537.07      518.97     10.51 o 
   2  12   2      192.27      205.41      6.41 o 
   3  12   2       95.84       89.28      3.84 o 
   4  12   2      142.90      143.75      6.46 o 
   5  12   2      241.23      250.70      8.86 o 
   6  12   2        6.65        6.79      3.50 o 
   7  12   2       32.96       42.42      7.90 o 
  -7  13   2        5.63       10.21      4.27 o 
  -6  13   2       35.27       46.89      4.25 o 
  -5  13   2      111.20      120.95     13.51 o 
  -4  13   2      117.69      124.95      4.96 o 
  -3  13   2      148.23      155.28      7.82 o 
  -2  13   2      318.20      316.07      8.55 o 
  -1  13   2      194.59      181.47      6.43 o 
   0  13   2        0.05        0.00      1.55 o 
   1  13   2      194.50      185.61      6.47 o 
   2  13   2      318.06      332.84      8.53 o 
   3  13   2      148.33      158.74      5.89 o 
   4  13   2      117.51      126.50      6.42 o 
   5  13   2      110.96      133.04      7.06 o 
   6  13   2       35.19       38.77      4.55 o 
   7  13   2        5.61        5.39      2.86 o 
  -6  14   2       12.55       16.62      3.79 o 
  -5  14   2       85.11       83.38     12.56 o 
  -4  14   2       66.08       75.87      4.15 o 
  -3  14   2      204.46      208.86      7.31 o 
  -2  14   2      243.13      246.53      9.64 o 
  -1  14   2        1.17        1.22      1.82 o 
   0  14   2      191.85      184.92      6.70 o 
   1  14   2        1.19        3.98      3.16 o 
   2  14   2      242.93      239.03      7.63 o 
   3  14   2      204.61      210.82      7.04 o 
   4  14   2       66.02       65.97      5.20 o 
   5  14   2       85.17       85.35      6.07 o 
   6  14   2       12.51        9.46      3.09 o 
  -5  15   2       18.86       23.08      7.19 o 
  -4  15   2       42.41       40.74      4.71 o 
  -3  15   2       26.51       23.76      3.28 o 
  -2  15   2       41.35       44.60      6.79 o 
  -1  15   2       29.59       27.06      6.40 o 
   0  15   2        0.73        1.06      1.62 o 
   1  15   2       29.64       28.39      3.35 o 
   2  15   2       41.39       44.47      3.89 o 
   3  15   2       26.36       23.47      3.22 o 
   4  15   2       42.33       45.23      4.85 o 
   5  15   2       18.86       21.02      4.12 o 
  -4  16   2       26.85       24.78      6.40 o 
  -3  16   2       17.69       18.98      5.29 o 
  -2  16   2        7.58        4.53      2.18 o 
  -1  16   2        1.85        1.79      1.93 o 
   0  16   2       31.81       37.78      3.87 o 
   1  16   2        1.85        1.04      1.90 o 
   2  16   2        7.66        4.63      2.84 o 
   3  16   2       17.69       17.85      4.74 o 
   4  16   2       26.82       24.93      4.13 o 
  -3  17   2       10.45        9.01      2.79 o 
  -2  17   2       18.01       21.24      3.52 o 
  -1  17   2        7.17       10.91      4.11 o 
   0  17   2       13.45       15.63      2.90 o 
   1  17   2        7.13        9.70      2.74 o 
   2  17   2       17.97       28.03      3.73 o 
   3  17   2       10.44        8.21      3.95 o 
  -2  18   2        4.41        7.78      2.74 o 
  -1  18   2        2.76        0.26      1.97 o 
   0  18   2        0.23        1.92      2.05 o 
   1  18   2        2.76        0.00      1.95 o 
   2  18   2        4.40        5.53      2.40 o 
   1   0   3     4018.24     3981.98     36.15 o 
   2   0   3     9730.54     9796.54     80.46 o 
   3   0   3      124.36      122.74      3.66 o 
   4   0   3     1374.06     1453.07     15.19 o 
   5   0   3        3.99        0.00      2.84 o 
   6   0   3      868.05      912.52     36.85 o 
   7   0   3      625.50      604.89     13.37 o 
   8   0   3        1.83        2.39      2.69 o 
   9   0   3        2.00       15.31      3.55 o 
  -9   1   3        6.53        7.99      3.13 o 
  -8   1   3       31.55       39.12      6.20 o 
  -7   1   3       29.98       31.46      3.56 o 
  -6   1   3      109.94      117.08      7.27 o 
  -5   1   3     1341.13     1364.44     24.80 o 
  -4   1   3      507.20      563.86     12.16 o 
  -3   1   3      445.56      441.35      8.32 o 
  -2   1   3     1603.42     1562.68     15.43 o 
  -1   1   3     9841.44     9806.12     82.85 o 
   0   1   3    10128.74     9823.82    255.13 o 
   1   1   3     9843.44     9793.73     85.26 o 
   2   1   3     1602.02     1551.78     15.76 o 
   3   1   3      445.10      454.40     10.05 o 
   4   1   3      506.73      567.94     10.61 o 
   5   1   3     1340.87     1378.73     31.79 o 
   6   1   3      109.48      106.64      6.82 o 
   7   1   3       29.98       35.57      4.85 o 
   8   1   3       31.61       42.88      5.94 o 
   9   1   3        6.51       17.04      3.79 o 
  -9   2   3        7.02        8.64      3.68 o 
  -8   2   3       49.39       51.60      5.35 o 
  -7   2   3      178.87      163.85      7.92 o 
  -6   2   3       14.35       13.43      2.39 o 
  -5   2   3      161.45      187.97      6.48 o 
  -4   2   3     1736.18     1865.40     30.64 o 
  -3   2   3      619.49      563.16     11.42 o 
  -2   2   3       44.76       48.22      2.37 o 
  -1   2   3     3165.93     2977.36     27.30 o 
   0   2   3     1058.63      863.49     12.00 o 
   1   2   3     3161.29     3027.40     27.89 o 
   2   2   3       44.70       53.11      2.96 o 
   3   2   3      620.85      567.45     11.58 o 
   4   2   3     1736.08     1810.89     27.61 o 
   5   2   3      161.40      174.17      7.65 o 
   6   2   3       14.32       17.19      3.57 o 
   7   2   3      179.06      166.66      7.37 o 
   8   2   3       49.42       50.17      5.26 o 
   9   2   3        7.04        6.89      2.71 o 
  -9   3   3       21.84       19.75      4.08 o 
  -8   3   3        1.15        2.42      2.59 o 
  -7   3   3       17.68       15.40      3.67 o 
  -6   3   3      181.89      181.66      6.29 o 
  -5   3   3      524.18      510.34     11.88 o 
  -4   3   3      143.45      149.91     11.38 o 
  -3   3   3      357.26      331.39      7.17 o 
  -2   3   3     1286.07     1321.12     17.20 o 
  -1   3   3     1353.28     1299.16     15.83 o 
   0   3   3      374.30      386.72      6.55 o 
   1   3   3     1353.70     1280.36     25.77 o 
   2   3   3     1286.53     1368.20     19.67 o 
   3   3   3      357.50      330.42      8.59 o 
   4   3   3      143.29      135.17      9.09 o 
   5   3   3      524.44      511.67     13.52 o 
   6   3   3      181.91      172.15     11.22 o 
   7   3   3       17.65       19.31      3.55 o 
   8   3   3        1.15        7.77      2.83 o 
   9   3   3       21.81       18.85      4.63 o 
  -9   4   3        8.10        9.63      5.47 o 
  -8   4   3       33.01       46.65      5.17 o 
  -7   4   3       48.00       49.83      6.21 o 
  -6   4   3      119.95      145.24     14.07 o 
  -5   4   3      300.06      311.82     19.46 o 
  -4   4   3      114.97      130.91      4.81 o 
  -3   4   3      265.81      271.28      6.57 o 
  -2   4   3      963.88      989.76     14.04 o 
  -1   4   3     2426.97     2310.30     26.15 o 
   0   4   3      294.65      324.24      7.92 o 
   1   4   3     2424.58     2311.65     41.75 o 
   2   4   3      964.58      978.56     10.69 o 
   3   4   3      266.17      264.85      4.32 o 
   4   4   3      114.97      119.23      5.83 o 
   5   4   3      299.50      279.19     10.02 o 
   6   4   3      119.78      115.22      7.06 o 
   7   4   3       47.99       43.55      4.60 o 
   8   4   3       33.17       35.05      4.61 o 
   9   4   3        8.11       18.28      6.10 o 
  -9   5   3        3.49        6.42      6.32 o 
  -8   5   3       34.08       40.73      5.09 o 
  -7   5   3      158.34      158.34      7.52 o 
  -6   5   3      133.67      147.92      8.69 o 
  -5   5   3      457.03      457.94     10.07 o 
  -4   5   3       59.65       67.66      3.82 o 
  -3   5   3      295.27      328.45      7.67 o 
  -2   5   3      349.65      322.74      7.44 o 
  -1   5   3     2811.10     2815.03     31.69 o 
   0   5   3     1911.02     1998.24     33.99 o 
   1   5   3     2812.17     2860.60     49.82 o 
   2   5   3      350.05      331.19      5.22 o 
   3   5   3      294.94      334.87      8.16 o 
   4   5   3       59.58       66.15      4.81 o 
   5   5   3      456.36      458.97     21.84 o 
   6   5   3      133.93      138.60      7.81 o 
   7   5   3      158.49      157.50      7.28 o 
   8   5   3       34.05       43.13      4.88 o 
   9   5   3        3.46        1.95      3.87 o 
  -9   6   3        0.62        4.12      3.91 o 
  -8   6   3      114.86      104.26      7.00 o 
  -7   6   3       18.91       19.91      3.77 o 
  -6   6   3       31.75       32.88      5.38 o 
  -5   6   3      247.43      231.26      7.21 o 
  -4   6   3       84.29       99.23      4.70 o 
  -3   6   3      208.13      218.03      6.41 o 
  -2   6   3       97.12       86.63      3.94 o 
  -1   6   3       76.72       84.46      3.46 o 
   0   6   3     5445.45     5571.91     89.05 o 
   1   6   3       76.38       79.12      2.92 o 
   2   6   3       96.98       85.08      3.15 o 
   3   6   3      208.06      225.58      4.59 o 
   4   6   3       84.11       98.42      5.62 o 
   5   6   3      247.12      243.15      9.34 o 
   6   6   3       31.80       36.40      5.08 o 
   7   6   3       18.90       17.77      8.22 o 
   8   6   3      114.80       99.39      8.44 o 
   9   6   3        0.63        0.97      4.58 o 
  -9   7   3        5.54       19.07      7.27 o 
  -8   7   3        4.86        3.43      3.72 o 
  -7   7   3       28.53       27.00      8.61 o 
  -6   7   3       19.74       16.52      5.45 o 
  -5   7   3       68.57       71.69      4.56 o 
  -4   7   3       95.36       89.06      6.16 o 
  -3   7   3       87.23       95.75      6.56 o 
  -2   7   3       35.97       32.96      2.87 o 
  -1   7   3      290.62      309.99      7.03 o 
   0   7   3     1233.17     1427.33     17.57 o 
   1   7   3      291.02      323.57      6.46 o 
   2   7   3       36.01       38.07      4.58 o 
   3   7   3       87.43       86.25      3.34 o 
   4   7   3       95.35       82.94      5.35 o 
   5   7   3       68.54       64.69      5.51 o 
   6   7   3       19.90       25.14      4.56 o 
   7   7   3       28.45       29.55      6.95 o 
   8   7   3        4.85        3.57      3.29 o 
   9   7   3        5.52        9.08      8.14 o 
  -8   8   3        5.07       12.56     13.82 o 
  -7   8   3       23.33       32.62     11.93 o 
  -6   8   3      223.18      201.69      9.94 o 
  -5   8   3      167.28      163.36      5.53 o 
  -4   8   3       75.27       82.20      4.69 o 
  -3   8   3      550.07      518.05     10.96 o 
  -2   8   3      371.47      356.28      8.54 o 
  -1   8   3     1335.31     1261.47     17.89 o 
   0   8   3       22.05       16.97      2.41 o 
   1   8   3     1334.64     1263.01     36.03 o 
   2   8   3      371.32      350.51     11.87 o 
   3   8   3      550.28      542.92      8.53 o 
   4   8   3       75.23       78.45      7.51 o 
   5   8   3      167.51      155.42      7.85 o 
   6   8   3      223.34      200.39     13.04 o 
   7   8   3       23.37       32.69      5.33 o 
   8   8   3        5.07        4.65      3.49 o 
  -8   9   3        8.37       13.21      4.51 o 
  -7   9   3        7.49        6.71      3.92 o 
  -6   9   3       62.66       71.21      6.87 o 
  -5   9   3       24.01       22.88      2.83 o 
  -4   9   3        6.09       10.41      2.50 o 
  -3   9   3       27.21       31.54      3.55 o 
  -2   9   3      170.73      170.28      6.14 o 
  -1   9   3      122.42      109.26      3.69 o 
   0   9   3      361.38      319.19      5.78 o 
   1   9   3      122.21      112.70      4.27 o 
   2   9   3      171.00      168.67     14.47 o 
   3   9   3       27.16       30.67      2.32 o 
   4   9   3        5.98        8.14      2.67 o 
   5   9   3       23.91       26.62      4.56 o 
   6   9   3       62.77       61.05      4.06 o 
   7   9   3        7.46        6.33      3.38 o 
   8   9   3        8.33        8.99      6.48 o 
  -8  10   3        8.24       12.32      5.21 o 
  -7  10   3       78.11       70.25      4.87 o 
  -6  10   3       38.55       38.83      5.17 o 
  -5  10   3       10.76        7.20      2.55 o 
  -4  10   3       53.44       48.30      3.49 o 
  -3  10   3      134.52      131.55      4.59 o 
  -2  10   3       88.46       88.24      5.24 o 
  -1  10   3      103.38      104.21      3.86 o 
   0  10   3      703.04      751.31     10.21 o 
   1  10   3      103.77      116.79      5.85 o 
   2  10   3       88.49       89.41      4.10 o 
   3  10   3      134.75      129.08      4.46 o 
   4  10   3       53.43       55.64      3.59 o 
   5  10   3       10.76       14.56      2.98 o 
   6  10   3       38.50       44.75      3.75 o 
   7  10   3       78.13       68.55      7.22 o 
   8  10   3        8.24       11.72      4.47 o 
  -7  11   3       10.64        6.80      3.57 o 
  -6  11   3       12.49       10.26      2.69 o 
  -5  11   3       82.49       85.71      4.80 o 
  -4  11   3       15.73       20.06      3.03 o 
  -3  11   3       47.73       39.90      3.19 o 
  -2  11   3      112.31      106.87      4.23 o 
  -1  11   3       68.76       68.07      3.30 o 
   0  11   3       15.20       18.93      2.34 o 
   1  11   3       68.84       67.31      3.55 o 
   2  11   3      111.96      106.27      4.58 o 
   3  11   3       47.86       44.72      2.76 o 
   4  11   3       15.78       21.15      2.58 o 
   5  11   3       82.55       76.51      4.44 o 
   6  11   3       12.51       11.65      2.68 o 
   7  11   3       10.65       12.30      4.13 o 
  -7  12   3        7.36       12.13      6.14 o 
  -6  12   3       51.99       50.97      8.92 o 
  -5  12   3       39.71       37.91      3.76 o 
  -4  12   3      168.66      168.24      5.08 o 
  -3  12   3        2.36        0.78      1.33 o 
  -2  12   3      220.74      212.58     14.15 o 
  -1  12   3      181.80      180.67      6.20 o 
   0  12   3        9.62       12.40      4.03 o 
   1  12   3      182.23      179.62      6.02 o 
   2  12   3      220.82      216.05      6.62 o 
   3  12   3        2.35        0.54      1.45 o 
   4  12   3      168.60      154.85      6.79 o 
   5  12   3       39.65       33.38      3.94 o 
   6  12   3       51.88       42.34      4.50 o 
   7  12   3        7.41       11.98      4.58 o 
  -6  13   3       33.44       43.93      4.28 o 
  -5  13   3       80.32       82.75      5.87 o 
  -4  13   3       28.72       25.62      4.16 o 
  -3  13   3       10.66       12.14      2.53 o 
  -2  13   3      128.26      125.52      5.47 o 
  -1  13   3      372.91      334.88     12.81 o 
   0  13   3        1.14        0.00      1.44 o 
   1  13   3      372.81      356.23      8.88 o 
   2  13   3      128.38      120.23      5.27 o 
   3  13   3       10.74        7.48      2.12 o 
   4  13   3       28.75       34.85     12.32 o 
   5  13   3       80.31       87.79     14.30 o 
   6  13   3       33.43       38.04      4.52 o 
  -6  14   3        2.29        5.41      2.98 o 
  -5  14   3       33.79       38.76      5.37 o 
  -4  14   3       14.43       15.21      2.61 o 
  -3  14   3       23.26       33.83      3.62 o 
  -2  14   3       29.62       35.57      3.63 o 
  -1  14   3       82.51       72.00      4.58 o 
   0  14   3      193.52      196.76      6.87 o 
   1  14   3       82.39       79.41      8.14 o 
   2  14   3       29.53       29.33      3.30 o 
   3  14   3       23.16       25.59      4.90 o 
   4  14   3       14.43       20.95      3.53 o 
   5  14   3       33.81       36.69      5.45 o 
   6  14   3        2.27        1.30      2.37 o 
  -5  15   3        7.27        5.26      3.19 o 
  -4  15   3       45.07       49.13      3.85 o 
  -3  15   3        6.96        7.63      2.29 o 
  -2  15   3       36.81       43.54      4.08 o 
  -1  15   3       49.94       60.71      4.46 o 
   0  15   3        2.67        3.10      1.89 o 
   1  15   3       49.99       45.81      9.24 o 
   2  15   3       36.88       36.90      3.60 o 
   3  15   3        6.99        8.21      3.95 o 
   4  15   3       45.10       50.24      5.01 o 
   5  15   3        7.32        7.47      2.88 o 
  -4  16   3        9.30       11.21      2.52 o 
  -3  16   3        8.47        8.18      4.50 o 
  -2  16   3       72.98       68.71      4.92 o 
  -1  16   3        6.69        5.02      2.16 o 
   0  16   3       92.52       91.04      7.19 o 
   1  16   3        6.72        5.77      2.23 o 
   2  16   3       73.03       75.77      8.85 o 
   3  16   3        8.47        7.58      3.79 o 
   4  16   3        9.29        8.01      3.03 o 
  -3  17   3       20.25       21.22      3.55 o 
  -2  17   3        8.65        9.51      7.11 o 
  -1  17   3       18.85       16.35      2.96 o 
   0  17   3        0.33        0.00      1.78 o 
   1  17   3       18.89       19.19      3.32 o 
   2  17   3        8.61        9.68      2.69 o 
   3  17   3       20.24       27.65      5.85 o 
  -1  18   3        8.53       13.99      3.07 o 
   0  18   3        2.11        3.16      4.11 o 
   1  18   3        8.59       13.06      3.17 o 
   0   0   4     2402.27     2142.52     38.00 o 
   1   0   4      533.91      531.37      6.84 o 
   2   0   4     1000.27      886.92     10.31 o 
   3   0   4       19.60       20.30      2.84 o 
   4   0   4      189.43      208.07      5.30 o 
   5   0   4      589.88      656.86     19.80 o 
   6   0   4      207.83      196.29      8.62 o 
   7   0   4      150.04      146.11      5.92 o 
   8   0   4       43.45       36.28      7.50 o 
   9   0   4       34.75       32.94      4.72 o 
  -9   1   4        2.18        4.86      3.51 o 
  -8   1   4        1.27        0.44      4.36 o 
  -7   1   4       90.72       85.44      4.99 o 
  -6   1   4       19.36       19.47      4.35 o 
  -5   1   4      413.18      430.61      9.05 o 
  -4   1   4      892.16      874.68     11.69 o 
  -3   1   4      551.38      554.81     17.76 o 
  -2   1   4      160.91      166.45      3.56 o 
  -1   1   4     2450.30     2213.96     28.17 o 
   0   1   4     1498.44     1412.54     30.52 o 
   1   1   4     2449.70     2264.64     22.61 o 
   2   1   4      160.90      161.99      3.66 o 
   3   1   4      550.72      562.99     11.59 o 
   4   1   4      892.26      847.59     16.54 o 
   5   1   4      413.08      403.74     15.35 o 
   6   1   4       19.22       14.58      3.45 o 
   7   1   4       90.60       84.36      5.95 o 
   8   1   4        1.28        2.09      2.82 o 
   9   1   4        2.16        9.71      3.48 o 
  -9   2   4        8.81       15.40      5.23 o 
  -8   2   4       54.89       49.73      5.32 o 
  -7   2   4      179.19      201.85      9.50 o 
  -6   2   4      252.52      257.92      7.80 o 
  -5   2   4      112.64      102.42      5.22 o 
  -4   2   4      192.79      188.07      5.90 o 
  -3   2   4     1415.75     1469.09     19.60 o 
  -2   2   4     1882.64     1794.44     29.09 o 
  -1   2   4     2536.94     2428.28     32.28 o 
   0   2   4       39.81       39.03      2.13 o 
   1   2   4     2534.28     2474.17     23.86 o 
   2   2   4     1884.31     1801.76     23.78 o 
   3   2   4     1414.71     1459.22     36.18 o 
   4   2   4      192.42      186.81      8.22 o 
   5   2   4      112.71      100.77      6.11 o 
   6   2   4      252.80      256.13     10.25 o 
   7   2   4      179.22      199.76      8.22 o 
   8   2   4       54.98       52.31      6.51 o 
   9   2   4        8.88       16.81      7.87 o 
  -9   3   4       14.28       24.57      4.29 o 
  -8   3   4       11.49       12.57      3.89 o 
  -7   3   4       16.63        9.10      3.23 o 
  -6   3   4      334.41      336.81      8.93 o 
  -5   3   4      293.57      290.25      8.86 o 
  -4   3   4      571.18      622.36     18.64 o 
  -3   3   4      245.00      251.99      7.75 o 
  -2   3   4      307.68      292.72      8.31 o 
  -1   3   4     1143.44     1107.47     15.02 o 
   0   3   4     1705.92     1661.12     30.00 o 
   1   3   4     1142.53     1113.96     23.77 o 
   2   3   4      307.95      289.12      7.11 o 
   3   3   4      244.35      260.75     16.93 o 
   4   3   4      571.29      602.33     15.05 o 
   5   3   4      293.75      278.07      9.98 o 
   6   3   4      334.46      341.58     11.97 o 
   7   3   4       16.59       21.86      3.73 o 
   8   3   4       11.61       13.12      3.21 o 
   9   3   4       14.30       12.64      4.16 o 
  -9   4   4       14.07       12.57      6.05 o 
  -8   4   4       41.10       46.06      5.23 o 
  -7   4   4      185.65      180.90      7.96 o 
  -6   4   4      128.56      129.83      6.25 o 
  -5   4   4       14.41       13.69      2.55 o 
  -4   4   4      696.65      692.26     12.48 o 
  -3   4   4      609.03      598.80     11.02 o 
  -2   4   4       88.70       88.96      3.65 o 
  -1   4   4     1473.06     1509.65     15.33 o 
   0   4   4     1399.84     1407.98     26.04 o 
   1   4   4     1473.30     1540.69     30.35 o 
   2   4   4       88.85       99.71     12.41 o 
   3   4   4      609.90      625.43     14.85 o 
   4   4   4      697.29      676.63     14.84 o 
   5   4   4       14.45       10.68      3.07 o 
   6   4   4      128.77      130.97      7.58 o 
   7   4   4      185.65      186.93      7.90 o 
   8   4   4       41.09       59.30      5.56 o 
   9   4   4       14.11       19.24      3.79 o 
  -9   5   4        8.50       26.01     15.40 o 
  -8   5   4       51.49       52.13      5.57 o 
  -7   5   4      193.74      182.30      8.11 o 
  -6   5   4      119.71      116.35      4.92 o 
  -5   5   4      101.77      121.57      8.69 o 
  -4   5   4      173.30      184.16      6.21 o 
  -3   5   4       12.88       14.99      2.45 o 
  -2   5   4       54.85       50.51      4.82 o 
  -1   5   4      131.32      136.62      4.14 o 
   0   5   4      403.12      427.60     10.46 o 
   1   5   4      131.38      127.92      6.48 o 
   2   5   4       54.75       50.45      2.22 o 
   3   5   4       12.82       13.02      1.23 o 
   4   5   4      173.38      166.14      7.13 o 
   5   5   4      101.77      110.40      6.68 o 
   6   5   4      119.76      106.87     11.93 o 
   7   5   4      193.74      180.10      7.80 o 
   8   5   4       51.53       48.64      5.15 o 
   9   5   4        8.50       11.76      4.41 o 
  -9   6   4        2.77        8.63      8.61 o 
  -8   6   4        6.28        6.11      3.13 o 
  -7   6   4        3.81        4.20      2.86 o 
  -6   6   4        6.29       11.56      4.25 o 
  -5   6   4       83.86       97.12      5.02 o 
  -4   6   4       81.86       91.05      4.83 o 
  -3   6   4       58.67       55.79      3.63 o 
  -2   6   4      230.11      254.72      6.64 o 
  -1   6   4     1097.66     1099.48     15.42 o 
   0   6   4     1026.37     1082.94     20.51 o 
   1   6   4     1097.88     1116.58     23.86 o 
   2   6   4      229.82      249.15      4.76 o 
   3   6   4       58.64       62.03      2.44 o 
   4   6   4       81.65       93.62      5.69 o 
   5   6   4       83.92      101.45      6.42 o 
   6   6   4        6.30        3.34      5.21 o 
   7   6   4        3.81        9.00      3.62 o 
   8   6   4        6.30        4.17      3.42 o 
   9   6   4        2.77        3.29      3.64 o 
  -8   7   4        1.85        0.00      3.80 o 
  -7   7   4      104.54       93.48      6.50 o 
  -6   7   4      696.12      636.87     27.39 o 
  -5   7   4       64.17       67.75      4.61 o 
  -4   7   4      220.67      230.49     11.94 o 
  -3   7   4       67.87       76.14      4.29 o 
  -2   7   4      359.81      316.27      7.78 o 
  -1   7   4      865.59      923.21     13.94 o 
   0   7   4      489.21      459.08     10.46 o 
   1   7   4      866.70      905.39     13.08 o 
   2   7   4      360.74      306.33      6.61 o 
   3   7   4       67.60       78.00      2.88 o 
   4   7   4      220.82      221.86      8.46 o 
   5   7   4       64.02       69.22      5.73 o 
   6   7   4      696.55      644.56     17.54 o 
   7   7   4      104.67      100.91      8.07 o 
   8   7   4        1.84        4.83      3.49 o 
  -8   8   4       13.64       19.70      5.50 o 
  -7   8   4       21.05       29.05      6.32 o 
  -6   8   4       49.36       44.18      5.79 o 
  -5   8   4      121.46      119.72      5.00 o 
  -4   8   4      821.06      791.41     16.17 o 
  -3   8   4       70.45       70.99      4.37 o 
  -2   8   4      465.52      477.17     12.03 o 
  -1   8   4     4463.98     4625.81     51.52 o 
   0   8   4     1928.32     1965.76     28.63 o 
   1   8   4     4460.90     4676.39     74.76 o 
   2   8   4      465.04      491.03      9.13 o 
   3   8   4       70.84       72.15      3.04 o 
   4   8   4      821.57      785.24     17.28 o 
   5   8   4      121.34      118.01     10.51 o 
   6   8   4       49.39       52.33      6.01 o 
   7   8   4       21.00       21.65      5.92 o 
   8   8   4       13.68        9.40      4.74 o 
  -8   9   4       13.65       14.02      4.89 o 
  -7   9   4       41.96       45.34      6.79 o 
  -6   9   4      113.48       97.64      7.85 o 
  -5   9   4       53.55       54.68      3.81 o 
  -4   9   4       20.92       19.52      3.09 o 
  -3   9   4      270.48      283.57      8.45 o 
  -2   9   4      397.16      407.77     11.31 o 
  -1   9   4       25.90       39.11      3.18 o 
   0   9   4      243.15      227.55      4.87 o 
   1   9   4       25.91       36.78      4.66 o 
   2   9   4      397.47      417.58      8.62 o 
   3   9   4      270.51      275.40      7.84 o 
   4   9   4       20.94       16.52      3.30 o 
   5   9   4       53.48       50.59      3.65 o 
   6   9   4      113.51      111.32      5.21 o 
   7   9   4       42.01       40.69      5.92 o 
   8   9   4       13.59       15.27      4.67 o 
  -8  10   4        2.48        5.78      4.16 o 
  -7  10   4       12.86       14.57      4.78 o 
  -6  10   4       26.54       30.10      5.62 o 
  -5  10   4        5.60        3.26      2.43 o 
  -4  10   4       19.50       22.16      2.76 o 
  -3  10   4      232.50      233.16      7.95 o 
  -2  10   4        1.03        0.00      1.66 o 
  -1  10   4        5.32        4.94      2.86 o 
   0  10   4       75.60       70.24      2.97 o 
   1  10   4        5.30        3.79      2.05 o 
   2  10   4        1.01        0.32      1.74 o 
   3  10   4      232.41      229.38      5.74 o 
   4  10   4       19.57       21.54      2.58 o 
   5  10   4        5.57        4.67      4.08 o 
   6  10   4       26.54       30.46      3.40 o 
   7  10   4       12.87        9.56      3.82 o 
   8  10   4        2.50        6.26      4.98 o 
  -7  11   4       21.95       21.38      6.58 o 
  -6  11   4       46.48       44.43      6.45 o 
  -5  11   4       12.54       10.63      3.75 o 
  -4  11   4        2.99        5.89      2.17 o 
  -3  11   4       87.88       94.18      4.65 o 
  -2  11   4      141.77      134.01      4.73 o 
  -1  11   4      152.90      157.68      4.89 o 
   0  11   4       18.04       18.05      2.34 o 
   1  11   4      153.02      163.15      6.64 o 
   2  11   4      141.66      139.24      5.00 o 
   3  11   4       87.72       91.45      3.68 o 
   4  11   4        2.99        6.19      2.23 o 
   5  11   4       12.57       10.54      2.47 o 
   6  11   4       46.56       43.41      3.89 o 
   7  11   4       22.01       23.34      5.15 o 
  -7  12   4       10.88       13.55      5.30 o 
  -6  12   4       90.73       95.82      5.49 o 
  -5  12   4       64.79       65.89      3.69 o 
  -4  12   4      119.79      123.50      4.54 o 
  -3  12   4       40.18       43.88      2.94 o 
  -2  12   4       85.59       79.44      5.53 o 
  -1  12   4      619.40      578.38     11.59 o 
   0  12   4       12.64       13.14      2.53 o 
   1  12   4      619.50      556.62     11.17 o 
   2  12   4       85.33       80.37      4.16 o 
   3  12   4       40.12       37.64      2.80 o 
   4  12   4      119.68      117.57      6.08 o 
   5  12   4       64.83       68.54      9.88 o 
   6  12   4       90.76      103.51      8.93 o 
   7  12   4       10.86       10.85      3.91 o 
  -6  13   4       30.55       29.72      4.36 o 
  -5  13   4       73.67       79.85      6.98 o 
  -4  13   4       83.03       89.54      5.82 o 
  -3  13   4        3.64        1.84      1.65 o 
  -2  13   4       53.73       60.81      6.16 o 
  -1  13   4      436.13      433.03     12.02 o 
   0  13   4        0.39        1.19      1.90 o 
   1  13   4      436.01      432.44     13.45 o 
   2  13   4       53.79       50.66      8.37 o 
   3  13   4        3.63        4.70      2.18 o 
   4  13   4       83.07       79.34      5.46 o 
   5  13   4       73.55       76.26      5.72 o 
   6  13   4       30.61       32.87      9.24 o 
  -6  14   4       67.61       76.34      6.13 o 
  -5  14   4       39.40       37.16      5.69 o 
  -4  14   4       55.79       58.41      6.25 o 
  -3  14   4      186.93      188.40      6.10 o 
  -2  14   4       90.22       86.62     11.61 o 
  -1  14   4      116.07      130.03     10.90 o 
   0  14   4        2.23        0.00      1.34 o 
   1  14   4      115.99      121.24      6.01 o 
   2  14   4       90.19       85.75      4.77 o 
   3  14   4      186.86      175.79      7.49 o 
   4  14   4       55.85       52.03      4.93 o 
   5  14   4       39.42       45.96     12.01 o 
   6  14   4       67.60       65.63      5.75 o 
  -5  15   4       36.03       37.34      4.81 o 
  -4  15   4        7.86        9.47      2.44 o 
  -3  15   4        8.76        9.78      2.24 o 
  -2  15   4        8.69        5.47      2.92 o 
  -1  15   4        0.45        1.42      1.79 o 
   0  15   4        5.92       10.63      2.61 o 
   1  15   4        0.44        0.00      1.62 o 
   2  15   4        8.63        8.50      4.82 o 
   3  15   4        8.78        5.78      2.84 o 
   4  15   4        7.89       11.22      3.15 o 
   5  15   4       36.06       33.29      4.55 o 
  -4  16   4        7.79        5.53      2.53 o 
  -3  16   4       14.66       18.82      2.84 o 
  -2  16   4       41.41       39.26      4.02 o 
  -1  16   4       55.32       59.57      9.56 o 
   0  16   4       10.41        7.33      2.38 o 
   1  16   4       55.24       60.30      4.68 o 
   2  16   4       41.53       46.32      4.18 o 
   3  16   4       14.62       11.93      3.06 o 
   4  16   4        7.75       10.13      3.71 o 
  -3  17   4       28.89       31.41      3.52 o 
  -2  17   4       20.72       20.94      3.51 o 
  -1  17   4        6.81       12.84      2.90 o 
   0  17   4       25.62       32.36      8.37 o 
   1  17   4        6.80        7.35      6.08 o 
   2  17   4       20.76       22.84      3.51 o 
   3  17   4       28.84       36.02      4.81 o 
  -1  18   4        6.71        6.20      2.54 o 
   0  18   4       16.41       23.98      3.73 o 
   1  18   4        6.67        4.29      4.11 o 
   1   0   5       10.78       15.59      3.19 o 
   2   0   5      214.32      202.29      4.21 o 
   3   0   5     7928.11     8223.47     84.39 o 
   4   0   5        7.44        3.99      1.34 o 
   5   0   5      419.81      454.17     17.80 o 
   6   0   5        2.15        4.01      2.78 o 
   7   0   5      128.31      146.35      6.05 o 
   8   0   5        2.76        1.93      2.66 o 
   9   0   5        4.42       11.78      3.39 o 
  -9   1   5       30.13       37.94      9.48 o 
  -8   1   5        9.25        8.08      3.23 o 
  -7   1   5      156.89      151.64      6.09 o 
  -6   1   5       60.25       63.31      3.61 o 
  -5   1   5       75.33       81.39      4.06 o 
  -4   1   5     1349.64     1390.74     18.71 o 
  -3   1   5     1225.43     1236.14     16.38 o 
  -2   1   5      335.12      378.21      5.99 o 
  -1   1   5     2447.93     2354.86     30.40 o 
   0   1   5       21.96       22.91      2.13 o 
   1   1   5     2447.62     2385.93     23.42 o 
   2   1   5      334.85      379.39      8.71 o 
   3   1   5     1225.58     1248.39     14.63 o 
   4   1   5     1350.01     1389.62     15.08 o 
   5   1   5       75.20       82.96      7.43 o 
   6   1   5       60.34       60.60      4.91 o 
   7   1   5      156.83      164.40      8.64 o 
   8   1   5        9.28       12.05      3.34 o 
   9   1   5       30.12       34.32      4.82 o 
  -9   2   5        1.38        1.67      6.39 o 
  -8   2   5        0.44        0.88      2.56 o 
  -7   2   5      116.55      115.54      6.70 o 
  -6   2   5      493.66      509.47     10.37 o 
  -5   2   5       55.40       52.30      4.27 o 
  -4   2   5      804.35      815.39     16.65 o 
  -3   2   5     1185.08     1288.12     18.24 o 
  -2   2   5     1129.10     1077.81     19.11 o 
  -1   2   5      106.93      103.41      4.90 o 
   0   2   5      219.28      188.19      7.12 o 
   1   2   5      107.34      109.97      2.96 o 
   2   2   5     1130.43     1081.22     12.44 o 
   3   2   5     1185.31     1270.57     20.25 o 
   4   2   5      803.79      774.10     19.11 o 
   5   2   5       55.35       52.34      4.86 o 
   6   2   5      493.78      496.66     16.38 o 
   7   2   5      116.48      110.25      6.67 o 
   8   2   5        0.43        2.50      2.50 o 
   9   2   5        1.37        5.28      3.26 o 
  -9   3   5        6.31       13.59      6.52 o 
  -8   3   5       38.97       41.00      6.42 o 
  -7   3   5       93.90       96.81      6.43 o 
  -6   3   5      113.07      117.97      5.03 o 
  -5   3   5      408.50      424.09     11.71 o 
  -4   3   5      228.60      224.57      7.91 o 
  -3   3   5      144.84      139.88      5.80 o 
  -2   3   5       71.66       69.94      3.22 o 
  -1   3   5      975.91     1018.97     20.05 o 
   0   3   5        8.95        6.00      1.90 o 
   1   3   5      975.60     1019.56     14.45 o 
   2   3   5       71.73       69.57      4.98 o 
   3   3   5      145.26      146.51      5.85 o 
   4   3   5      227.94      229.46      8.16 o 
   5   3   5      408.36      413.89     12.35 o 
   6   3   5      112.98      112.34      7.33 o 
   7   3   5       94.08       96.34      6.29 o 
   8   3   5       39.01       36.24      4.88 o 
   9   3   5        6.34       10.44      4.17 o 
  -9   4   5        1.42        5.27      4.48 o 
  -8   4   5       46.65       44.69      5.19 o 
  -7   4   5       65.82       70.48      5.83 o 
  -6   4   5      104.34      103.91      5.16 o 
  -5   4   5      171.50      182.38      9.25 o 
  -4   4   5      429.44      406.05      9.41 o 
  -3   4   5       16.17       20.00      4.34 o 
  -2   4   5     1357.33     1371.33     18.52 o 
  -1   4   5      407.84      417.94      7.10 o 
   0   4   5     2329.36     2301.80     40.96 o 
   1   4   5      408.08      415.54     12.83 o 
   2   4   5     1357.16     1345.62     19.99 o 
   3   4   5       16.29       15.35      1.14 o 
   4   4   5      428.56      398.75     11.10 o 
   5   4   5      171.15      173.55      8.23 o 
   6   4   5      104.31      100.21      7.16 o 
   7   4   5       65.81       57.54      7.35 o 
   8   4   5       46.69       52.37      5.41 o 
   9   4   5        1.42        0.79      3.15 o 
  -9   5   5       12.38       18.96      5.06 o 
  -8   5   5       68.12       69.05      6.30 o 
  -7   5   5       24.39       21.51      4.51 o 
  -6   5   5        2.66        4.46      1.86 o 
  -5   5   5      215.94      206.86      7.26 o 
  -4   5   5      538.29      551.53     11.53 o 
  -3   5   5      229.74      244.49      6.90 o 
  -2   5   5      282.14      287.08      7.13 o 
  -1   5   5       25.63       31.52      1.83 o 
   0   5   5    16814.04    17446.91    271.65 o 
   1   5   5       25.70       35.39      3.95 o 
   2   5   5      282.21      300.53      7.79 o 
   3   5   5      229.21      233.86      7.10 o 
   4   5   5      537.61      549.18     13.48 o 
   5   5   5      216.38      204.31     11.30 o 
   6   5   5        2.65        1.65      2.73 o 
   7   5   5       24.32       15.38      4.55 o 
   8   5   5       68.22       66.83      5.69 o 
   9   5   5       12.43        8.78      4.29 o 
  -9   6   5        0.91        4.35      7.35 o 
  -8   6   5       54.26       60.30      6.06 o 
  -7   6   5      191.68      178.33      8.26 o 
  -6   6   5       33.25       38.78      4.77 o 
  -5   6   5      456.01      446.24     18.99 o 
  -4   6   5      197.40      182.89      6.79 o 
  -3   6   5       12.91        6.05      2.02 o 
  -2   6   5      231.83      231.40     20.40 o 
  -1   6   5     4042.58     4192.88     38.32 o 
   0   6   5      178.96      170.32      6.48 o 
   1   6   5     4040.13     4217.61     72.72 o 
   2   6   5      231.59      218.19      6.68 o 
   3   6   5       12.94       10.94      1.54 o 
   4   6   5      197.40      173.41      7.58 o 
   5   6   5      455.87      432.85     13.05 o 
   6   6   5       33.24       32.67      4.99 o 
   7   6   5      191.69      188.85     10.20 o 
   8   6   5       54.27       59.37      7.40 o 
   9   6   5        0.90        1.84      4.98 o 
  -8   7   5       10.71        7.91      4.59 o 
  -7   7   5      113.07      117.97      7.24 o 
  -6   7   5      197.65      197.38      8.28 o 
  -5   7   5       47.34       41.22      4.05 o 
  -4   7   5      137.54      128.58      5.95 o 
  -3   7   5       36.30       33.62      3.63 o 
  -2   7   5      469.01      476.42     10.12 o 
  -1   7   5      593.89      611.57     10.89 o 
   0   7   5     1248.39     1412.00     26.40 o 
   1   7   5      593.69      614.84     16.48 o 
   2   7   5      469.26      486.80     13.06 o 
   3   7   5       36.43       38.01      2.25 o 
   4   7   5      137.90      137.43      6.93 o 
   5   7   5       47.21       47.63      5.09 o 
   6   7   5      197.91      199.73      9.66 o 
   7   7   5      113.26      103.78      8.27 o 
   8   7   5       10.73        3.90      3.21 o 
  -8   8   5       41.97       51.48      7.32 o 
  -7   8   5        9.62       13.02      4.93 o 
  -6   8   5        7.45        4.88      5.13 o 
  -5   8   5       99.61       98.86      4.81 o 
  -4   8   5      144.23      143.16      6.36 o 
  -3   8   5       52.79       58.66      4.27 o 
  -2   8   5      133.91      145.06      9.64 o 
  -1   8   5      448.90      460.92      9.55 o 
   0   8   5     1597.28     1665.42     29.77 o 
   1   8   5      448.98      447.08     13.46 o 
   2   8   5      133.71      142.98      4.71 o 
   3   8   5       52.78       49.43      2.68 o 
   4   8   5      144.23      139.19      7.04 o 
   5   8   5       99.55      108.47      7.04 o 
   6   8   5        7.40        5.72      3.39 o 
   7   8   5        9.62       13.36      4.18 o 
   8   8   5       42.00       37.46      6.41 o 
  -8   9   5       23.55       24.60     12.64 o 
  -7   9   5       47.44       44.09      6.72 o 
  -6   9   5       30.12       29.38      5.34 o 
  -5   9   5       49.55       47.34      3.75 o 
  -4   9   5        7.02        5.98      3.16 o 
  -3   9   5       38.18       34.63      3.79 o 
  -2   9   5       88.17       92.67      4.88 o 
  -1   9   5       16.66       15.10      3.40 o 
   0   9   5        0.25        0.79      1.90 o 
   1   9   5       16.47       15.01      2.69 o 
   2   9   5       88.16       89.82      4.50 o 
   3   9   5       38.36       36.16      2.52 o 
   4   9   5        7.04        6.43      2.65 o 
   5   9   5       49.59       41.75      3.73 o 
   6   9   5       30.07       25.71      4.79 o 
   7   9   5       47.43       42.12      6.22 o 
   8   9   5       23.59       17.59      4.73 o 
  -7  10   5        8.59       11.34      4.71 o 
  -6  10   5       11.18       10.97      4.98 o 
  -5  10   5        1.55        0.00      1.89 o 
  -4  10   5      104.53      111.14      5.02 o 
  -3  10   5       61.24       64.88      4.69 o 
  -2  10   5       46.97       39.76      3.78 o 
  -1  10   5       37.78       46.49      3.72 o 
   0  10   5      458.57      473.23      7.87 o 
   1  10   5       37.85       37.60      3.79 o 
   2  10   5       47.12       36.81      3.63 o 
   3  10   5       61.09       64.75      2.86 o 
   4  10   5      104.33      107.49      4.75 o 
   5  10   5        1.56        1.42      1.77 o 
   6  10   5       11.21       12.92      2.75 o 
   7  10   5        8.65        0.00      3.05 o 
  -7  11   5        8.59       13.80      7.27 o 
  -6  11   5       81.61      102.87     12.40 o 
  -5  11   5       13.83       13.51      2.99 o 
  -4  11   5      101.13      117.56      5.35 o 
  -3  11   5       34.87       36.58      3.93 o 
  -2  11   5       52.17       47.68      8.14 o 
  -1  11   5      281.54      268.39      6.37 o 
   0  11   5        2.55        2.91      1.40 o 
   1  11   5      281.16      264.00      7.07 o 
   2  11   5       52.22       47.91      3.30 o 
   3  11   5       34.93       37.08      3.61 o 
   4  11   5      100.95      102.11      5.85 o 
   5  11   5       13.79       15.98      2.65 o 
   6  11   5       81.54       83.15      5.06 o 
   7  11   5        8.60       12.29      4.43 o 
  -7  12   5        0.82        3.34      4.28 o 
  -6  12   5        2.62        7.22      8.29 o 
  -5  12   5       62.47       61.74      4.93 o 
  -4  12   5       34.88       32.61      3.64 o 
  -3  12   5      549.25      546.28      9.13 o 
  -2  12   5      140.65      126.43      6.93 o 
  -1  12   5      214.69      207.50      8.06 o 
   0  12   5        0.63        0.68      1.44 o 
   1  12   5      214.68      204.65      6.46 o 
   2  12   5      140.74      136.20     15.65 o 
   3  12   5      549.73      525.59     16.30 o 
   4  12   5       34.98       32.91      4.02 o 
   5  12   5       62.34       65.04      5.12 o 
   6  12   5        2.61        2.94      2.57 o 
   7  12   5        0.83        1.26      4.74 o 
  -6  13   5        4.48        7.83      2.64 o 
  -5  13   5       26.26       23.53      2.85 o 
  -4  13   5       77.92       67.55      4.11 o 
  -3  13   5       54.72       60.39      3.73 o 
  -2  13   5        8.68        9.29      2.34 o 
  -1  13   5        2.78        2.05      1.79 o 
   0  13   5      104.50      100.82      4.85 o 
   1  13   5        2.77        3.42      1.89 o 
   2  13   5        8.73        8.62      3.95 o 
   3  13   5       54.80       50.49      4.44 o 
   4  13   5       78.03       79.13      5.50 o 
   5  13   5       26.24       26.03      3.95 o 
   6  13   5        4.48        1.43      3.32 o 
  -6  14   5        4.40        3.39      2.82 o 
  -5  14   5        3.97        4.50      2.80 o 
  -4  14   5       15.34       16.70      2.73 o 
  -3  14   5       70.80       78.18      4.29 o 
  -2  14   5       33.61       33.27      3.63 o 
  -1  14   5      123.87      121.92      5.75 o 
   0  14   5       13.53       13.50      3.16 o 
   1  14   5      124.03      115.00      5.40 o 
   2  14   5       33.63       38.57      3.60 o 
   3  14   5       70.74       66.68      9.80 o 
   4  14   5       15.26       16.37      3.37 o 
   5  14   5        3.94        9.44      2.95 o 
   6  14   5        4.42        6.29      3.07 o 
  -5  15   5        5.74       10.46      3.36 o 
  -4  15   5       12.67       17.55      2.87 o 
  -3  15   5       25.16       27.01      3.43 o 
  -2  15   5       49.05       47.47      4.18 o 
  -1  15   5        7.73       12.50      2.61 o 
   0  15   5       13.89       12.71      2.62 o 
   1  15   5        7.76        8.89      2.54 o 
   2  15   5       48.81       47.05      5.13 o 
   3  15   5       25.10       25.14      4.58 o 
   4  15   5       12.65       16.76      3.57 o 
   5  15   5        5.74        6.74      3.63 o 
  -4  16   5        0.00        0.15      1.94 o 
  -3  16   5       16.95       15.89      3.30 o 
  -2  16   5       38.22       40.45      8.29 o 
  -1  16   5        4.13        4.62      2.18 o 
   0  16   5        4.22        2.88      1.97 o 
   1  16   5        4.13        3.25      2.21 o 
   2  16   5       38.16       43.46      4.13 o 
   3  16   5       16.91       16.31      3.55 o 
   4  16   5        0.01        4.89      2.69 o 
  -3  17   5        0.87        0.03      2.15 o 
  -2  17   5       19.40       24.49      3.71 o 
  -1  17   5       15.82       18.43      3.41 o 
   0  17   5       13.29       17.07      3.13 o 
   1  17   5       15.84       18.11      3.29 o 
   2  17   5       19.36       15.17      4.58 o 
   3  17   5        0.88        5.80      2.79 o 
   0   0   6      173.55      170.37      7.43 o 
   1   0   6     1531.63     1488.04     15.92 o 
   2   0   6     3858.53     3831.80     34.77 o 
   3   0   6     2135.56     2149.16     19.84 o 
   4   0   6      174.38      158.38      5.16 o 
   5   0   6       40.81       42.38      3.34 o 
   6   0   6       63.11       71.51      5.21 o 
   7   0   6      174.89      204.28     15.96 o 
   8   0   6        0.14        0.79      4.51 o 
   9   0   6        2.00       11.90      8.45 o 
  -9   1   6       16.36       38.05     14.30 o 
  -8   1   6        9.70        8.47      4.45 o 
  -7   1   6       64.70       69.46      6.89 o 
  -6   1   6       84.59       91.13      4.06 o 
  -5   1   6      396.26      414.53      9.24 o 
  -4   1   6       69.89       66.96      3.57 o 
  -3   1   6      501.43      527.74      7.49 o 
  -2   1   6      297.75      289.94      5.93 o 
  -1   1   6     2289.34     2211.98     29.48 o 
   0   1   6      189.56      201.74      5.76 o 
   1   1   6     2288.54     2231.94     22.44 o 
   2   1   6      296.98      293.11      5.78 o 
   3   1   6      500.58      510.76      8.35 o 
   4   1   6       69.75       78.95      4.45 o 
   5   1   6      396.57      395.77     12.58 o 
   6   1   6       84.75       87.66      5.67 o 
   7   1   6       64.70       69.79      5.50 o 
   8   1   6        9.65        4.86      4.39 o 
   9   1   6       16.35       25.39      9.72 o 
  -9   2   6       10.00       12.04      3.83 o 
  -8   2   6        8.56       11.13      3.61 o 
  -7   2   6       11.03        9.44      2.37 o 
  -6   2   6      158.52      150.03      5.75 o 
  -5   2   6      101.91      107.63      6.01 o 
  -4   2   6       54.55       56.41      4.27 o 
  -3   2   6      270.98      289.14      7.52 o 
  -2   2   6      379.67      348.22      9.34 o 
  -1   2   6      261.84      261.46      8.55 o 
   0   2   6      254.04      251.47      6.38 o 
   1   2   6      261.60      267.99      5.97 o 
   2   2   6      379.45      347.37     12.03 o 
   3   2   6      270.69      288.83      6.08 o 
   4   2   6       54.40       52.26      4.41 o 
   5   2   6      101.87      103.26     14.70 o 
   6   2   6      158.82      148.18      9.22 o 
   7   2   6       11.02        6.06      3.81 o 
   8   2   6        8.51        5.70      2.86 o 
   9   2   6       10.04       18.98     13.27 o 
  -9   3   6        5.89        6.13      5.80 o 
  -8   3   6        4.57        4.88      4.73 o 
  -7   3   6       12.68       10.45      3.43 o 
  -6   3   6       32.07       34.70      3.47 o 
  -5   3   6       30.36       29.66      3.43 o 
  -4   3   6      114.33      112.85      5.85 o 
  -3   3   6      248.55      246.78     10.70 o 
  -2   3   6      373.76      394.60      6.97 o 
  -1   3   6      326.05      334.21      9.66 o 
   0   3   6     1113.85     1076.67     23.08 o 
   1   3   6      324.82      331.39      6.99 o 
   2   3   6      372.98      393.09      8.86 o 
   3   3   6      248.97      261.25      7.98 o 
   4   3   6      114.52      108.06      5.84 o 
   5   3   6       30.33       29.22      4.21 o 
   6   3   6       32.07       32.20      4.59 o 
   7   3   6       12.61       10.42      3.32 o 
   8   3   6        4.58        1.66      2.68 o 
   9   3   6        5.86       15.01      7.90 o 
  -9   4   6       14.60        9.18      3.64 o 
  -8   4   6       24.13       31.63      4.73 o 
  -7   4   6       61.08       61.53      5.79 o 
  -6   4   6       29.31       20.62      3.52 o 
  -5   4   6       76.14       85.42      5.21 o 
  -4   4   6        7.91        3.16      1.80 o 
  -3   4   6      633.41      645.59     10.46 o 
  -2   4   6      341.06      320.37      7.34 o 
  -1   4   6      179.41      162.90      6.33 o 
   0   4   6      691.01      742.78     17.45 o 
   1   4   6      179.05      165.88     10.44 o 
   2   4   6      341.09      318.61      8.06 o 
   3   4   6      633.49      658.34     13.67 o 
   4   4   6        7.93        3.81      2.45 o 
   5   4   6       76.47       86.11     10.19 o 
   6   4   6       29.36       27.88      4.35 o 
   7   4   6       61.21       69.93      5.60 o 
   8   4   6       24.11       25.03      5.32 o 
   9   4   6       14.56       31.07     15.25 o 
  -9   5   6       11.63       20.34     13.35 o 
  -8   5   6       42.88       35.31      5.09 o 
  -7   5   6       70.38       69.69      6.48 o 
  -6   5   6      210.40      211.07      6.12 o 
  -5   5   6      243.94      220.78      7.81 o 
  -4   5   6       46.67       46.79      3.84 o 
  -3   5   6       42.79       51.89      3.76 o 
  -2   5   6      443.32      447.23      9.28 o 
  -1   5   6     2468.50     2633.59     33.03 o 
   0   5   6       27.57       23.07      3.16 o 
   1   5   6     2467.51     2624.10     34.60 o 
   2   5   6      442.61      454.24     10.11 o 
   3   5   6       42.90       45.95      2.91 o 
   4   5   6       46.40       43.76      4.40 o 
   5   5   6      243.77      214.64      9.03 o 
   6   5   6      210.19      211.81      9.80 o 
   7   5   6       70.42       71.00      7.02 o 
   8   5   6       42.92       37.50      5.98 o 
   9   5   6       11.61        7.90      6.95 o 
  -8   6   6        3.98        8.80      4.61 o 
  -7   6   6      156.29      162.50      8.04 o 
  -6   6   6      378.66      380.19      8.32 o 
  -5   6   6      153.90      156.36      6.64 o 
  -4   6   6       62.39       54.42      4.27 o 
  -3   6   6      434.66      438.76     12.66 o 
  -2   6   6      856.46      922.75     15.13 o 
  -1   6   6     2107.85     2226.93     40.28 o 
   0   6   6      221.32      200.24      7.59 o 
   1   6   6     2106.41     2225.68     43.13 o 
   2   6   6      856.43      916.78     20.15 o 
   3   6   6      434.67      447.05      7.09 o 
   4   6   6       62.24       61.09      5.01 o 
   5   6   6      153.57      149.52     12.57 o 
   6   6   6      378.72      383.14     13.35 o 
   7   6   6      156.33      154.17      9.52 o 
   8   6   6        3.95        5.40      3.64 o 
  -8   7   6        0.84        0.50      3.01 o 
  -7   7   6       35.29       35.55      4.83 o 
  -6   7   6       85.91       85.76      4.35 o 
  -5   7   6       86.77       91.88      6.64 o 
  -4   7   6       15.17       21.51      6.24 o 
  -3   7   6      493.87      498.29     18.60 o 
  -2   7   6        1.77        1.59      1.97 o 
  -1   7   6      777.81      784.57     10.17 o 
   0   7   6      466.07      503.22     12.83 o 
   1   7   6      777.07      790.83     19.98 o 
   2   7   6        1.72        3.39      1.82 o 
   3   7   6      493.37      524.13     11.05 o 
   4   7   6       15.11       23.25      4.74 o 
   5   7   6       86.67       84.36     11.14 o 
   6   7   6       85.89       79.04      6.82 o 
   7   7   6       35.33       21.74      5.29 o 
   8   7   6        0.84        2.48      3.34 o 
  -8   8   6       37.97       51.52      9.32 o 
  -7   8   6        6.99        4.22      4.26 o 
  -6   8   6      119.89      124.36      8.42 o 
  -5   8   6       24.71       31.45      3.91 o 
  -4   8   6        3.55       10.13      2.90 o 
  -3   8   6       89.93       81.55      5.77 o 
  -2   8   6      911.07      948.16     16.16 o 
  -1   8   6      255.34      270.09      7.23 o 
   0   8   6      447.90      536.33     13.14 o 
   1   8   6      255.47      282.15     10.60 o 
   2   8   6      911.29      948.22     14.49 o 
   3   8   6       90.15       86.00      5.29 o 
   4   8   6        3.57        3.07      2.22 o 
   5   8   6       24.59       25.03     10.82 o 
   6   8   6      119.73      136.24      8.14 o 
   7   8   6        6.98        8.36      5.53 o 
   8   8   6       37.89       36.50      6.30 o 
  -8   9   6        5.37        7.78      4.96 o 
  -7   9   6       18.23       14.73      5.12 o 
  -6   9   6       27.72       33.05      5.77 o 
  -5   9   6       38.87       42.77      4.63 o 
  -4   9   6        7.79       12.12      3.48 o 
  -3   9   6      205.57      182.59      7.28 o 
  -2   9   6       13.60       13.29      2.74 o 
  -1   9   6      287.06      318.16      8.19 o 
   0   9   6        2.73       10.74      3.00 o 
   2   9   6       13.50       11.41      2.03 o 
   3   9   6      205.78      191.28      7.63 o 
   4   9   6        7.84        5.77      2.44 o 
   5   9   6       38.91       39.14      4.74 o 
   6   9   6       27.60       35.80      5.35 o 
   7   9   6       18.23       13.19      4.29 o 
   8   9   6        5.36        6.18      4.06 o 
  -7  10   6       22.17       25.75      5.76 o 
  -6  10   6      147.64      156.08      9.60 o 
  -5  10   6       34.58       39.87      3.74 o 
  -4  10   6       40.69       41.43      3.65 o 
  -3  10   6       28.67       29.64      6.08 o 
  -2  10   6       16.49       13.68      2.80 o 
  -1  10   6       48.62       48.68      3.75 o 
   0  10   6      123.06      126.24      5.08 o 
   1  10   6       48.48       48.51      3.26 o 
   2  10   6       16.43       19.69      3.00 o 
   3  10   6       28.79       22.45      5.13 o 
   4  10   6       40.68       43.68      3.43 o 
   5  10   6       34.69       37.73      3.43 o 
   6  10   6      147.62      152.73      9.07 o 
   7  10   6       22.24       24.33      5.11 o 
  -7  11   6       13.38       10.13      5.12 o 
  -6  11   6       16.05       13.42      8.69 o 
  -5  11   6      140.83      156.84      6.41 o 
  -4  11   6       12.88       13.40      2.64 o 
  -3  11   6      414.65      408.43     17.59 o 
  -2  11   6      302.34      301.06      9.30 o 
  -1  11   6      238.16      245.76     19.37 o 
   0  11   6       77.97       68.03      3.27 o 
   1  11   6      238.47      252.70      7.11 o 
   2  11   6      302.70      305.93     12.49 o 
   3  11   6      414.51      408.81     10.58 o 
   4  11   6       12.89       15.90      4.98 o 
   5  11   6      140.88      142.03      6.71 o 
   6  11   6       16.10       15.45      4.21 o 
   7  11   6       13.30       13.40      4.79 o 
  -6  12   6       26.83       28.17      6.07 o 
  -5  12   6        7.75       14.61      3.03 o 
  -4  12   6       17.37       13.31      2.76 o 
  -3  12   6      113.76      112.02      5.23 o 
  -2  12   6        7.04        1.83      3.48 o 
  -1  12   6       35.27       39.47      3.46 o 
   0  12   6      167.09      141.82      5.64 o 
   1  12   6       35.31       37.13      5.21 o 
   2  12   6        6.94        4.17      1.86 o 
   3  12   6      113.84      122.19      6.07 o 
   4  12   6       17.31       18.54      3.38 o 
   5  12   6        7.77        2.99      2.50 o 
   6  12   6       26.83       25.17      3.90 o 
  -6  13   6        1.76        1.93      3.08 o 
  -5  13   6       34.87       30.10      3.85 o 
  -4  13   6       68.40       75.43      4.06 o 
  -3  13   6       83.13       83.78      4.27 o 
  -2  13   6       23.61       27.15      3.23 o 
  -1  13   6       53.52       52.63      4.02 o 
   0  13   6       67.77       64.43      4.18 o 
   1  13   6       53.53       56.49      3.91 o 
   2  13   6       23.67       22.09      4.50 o 
   3  13   6       83.03       78.95      5.35 o 
   4  13   6       68.33       73.30      7.74 o 
   5  13   6       34.79       34.16      4.36 o 
   6  13   6        1.75        4.15      2.69 o 
  -5  14   6        1.72        1.90      1.99 o 
  -4  14   6       51.22       56.47      4.49 o 
  -3  14   6        8.36        8.67      2.61 o 
  -2  14   6       18.30       21.13      3.12 o 
  -1  14   6      109.67      118.11      5.58 o 
   0  14   6       26.92       30.28      6.16 o 
   1  14   6      109.64      105.46      5.29 o 
   2  14   6       18.25       20.93      2.99 o 
   3  14   6        8.33        9.68      2.74 o 
   4  14   6       51.26       51.52      5.09 o 
   5  14   6        1.71        0.40      2.58 o 
  -5  15   6        4.10        2.05      2.89 o 
  -4  15   6       16.48       14.24      2.71 o 
  -3  15   6       17.52       16.67      2.74 o 
  -2  15   6       59.99       53.32      4.41 o 
  -1  15   6        3.47        4.98      2.23 o 
   0  15   6      103.18      104.53     15.17 o 
   1  15   6        3.47        5.28      2.34 o 
   2  15   6       60.13       66.36      7.11 o 
   3  15   6       17.55       19.90      3.57 o 
   4  15   6       16.55       12.18      3.23 o 
   5  15   6        4.11        1.90      2.69 o 
  -4  16   6        5.58        8.04      2.39 o 
  -3  16   6        4.08        5.14      2.16 o 
  -2  16   6        7.19        4.64      4.11 o 
  -1  16   6       42.22       50.68     12.17 o 
   0  16   6        8.29        4.92      2.23 o 
   1  16   6       42.14       47.01      4.32 o 
   2  16   6        7.20        8.37      3.79 o 
   3  16   6        4.08        3.16      3.63 o 
   4  16   6        5.57        8.21      5.53 o 
  -2  17   6        7.28        5.52      4.66 o 
  -1  17   6       10.30        7.72      2.56 o 
   0  17   6       42.92       50.53      4.69 o 
   1  17   6       10.31       10.82      2.81 o 
   2  17   6        7.26        9.95      4.11 o 
   1   0   7      112.55      123.88      3.14 o 
   2   0   7     1253.25     1274.12     16.72 o 
   3   0   7      103.24       92.69      3.51 o 
   4   0   7       10.70       11.40      2.01 o 
   5   0   7      142.48      140.54      4.96 o 
   6   0   7       34.76       31.26      2.89 o 
   7   0   7       91.95       86.79      6.17 o 
   8   0   7        8.69       22.81      5.81 o 
   9   0   7       38.07       44.12      7.54 o 
  -9   1   7        4.14        6.48      6.16 o 
  -8   1   7       68.82       70.58      8.47 o 
  -7   1   7       18.60       24.58      3.89 o 
  -6   1   7        0.94        0.93      1.82 o 
  -5   1   7      148.84      161.32      5.30 o 
  -4   1   7       58.97       64.81      4.42 o 
  -3   1   7      467.91      508.64      7.86 o 
  -2   1   7      949.33      919.60     18.43 o 
  -1   1   7        9.63        7.61      2.05 o 
   0   1   7      298.68      295.73      7.61 o 
   1   1   7        9.69        9.74      1.30 o 
   2   1   7      950.57      997.86     15.68 o 
   3   1   7      467.60      509.10      7.54 o 
   4   1   7       59.07       72.24      4.63 o 
   5   1   7      148.44      165.58     11.46 o 
   6   1   7        0.97        2.66      2.26 o 
   7   1   7       18.65       21.56      3.76 o 
   8   1   7       68.86       78.51      8.63 o 
   9   1   7        4.15       11.32      8.77 o 
  -9   2   7        1.80        4.32      6.12 o 
  -8   2   7       17.61       20.85      4.69 o 
  -7   2   7      172.12      172.18      5.86 o 
  -6   2   7      140.98      124.96      5.60 o 
  -5   2   7       27.63       34.63      4.88 o 
  -4   2   7        1.84        0.16      1.74 o 
  -3   2   7      358.75      387.72      8.78 o 
  -2   2   7      175.09      162.94      4.34 o 
  -1   2   7     1023.79      980.15     21.62 o 
   0   2   7      597.89      628.32     16.81 o 
   1   2   7     1022.99      992.40     14.48 o 
   2   2   7      175.28      164.46      5.61 o 
   3   2   7      358.87      385.69      7.29 o 
   4   2   7        1.83        0.00      1.69 o 
   5   2   7       27.50       23.66      3.99 o 
   6   2   7      140.83      127.60     11.39 o 
   7   2   7      171.99      157.38      7.81 o 
   8   2   7       17.53       32.23      6.37 o 
   9   2   7        1.80       12.62     11.37 o 
  -9   3   7        9.49       11.99      4.04 o 
  -8   3   7        4.16        0.19      2.97 o 
  -7   3   7       31.44       31.81      3.19 o 
  -6   3   7      131.82      129.50      7.43 o 
  -5   3   7      103.32      101.90      5.64 o 
  -4   3   7      231.49      236.57      8.86 o 
  -3   3   7      432.05      460.05     12.19 o 
  -2   3   7      904.52      931.14     12.52 o 
  -1   3   7        7.76        8.85      2.37 o 
   0   3   7       56.96       61.32      4.74 o 
   1   3   7        7.84        9.09      1.60 o 
   2   3   7      901.95      938.19     15.64 o 
   3   3   7      431.83      443.73     11.64 o 
   4   3   7      231.57      235.80      9.49 o 
   5   3   7      103.19       96.80      6.56 o 
   6   3   7      131.37      135.85      6.81 o 
   7   3   7       31.43       32.83      4.51 o 
   8   3   7        4.14        3.89     11.45 o 
   9   3   7        9.46       10.74      7.58 o 
  -9   4   7        4.06        7.16      7.32 o 
  -8   4   7       35.05       25.63      4.61 o 
  -7   4   7      102.50      104.28      6.87 o 
  -6   4   7       65.47       65.90      5.40 o 
  -5   4   7       57.84       57.90      4.56 o 
  -4   4   7        0.55        0.00      1.68 o 
  -3   4   7       42.43       41.38      3.30 o 
  -2   4   7      420.14      415.69      7.69 o 
  -1   4   7      560.17      588.08     16.96 o 
   0   4   7      430.75      430.25      9.29 o 
   1   4   7      560.00      589.19      8.83 o 
   2   4   7      420.29      437.84      9.81 o 
   3   4   7       42.35       40.11      3.72 o 
   4   4   7        0.56        2.14      2.19 o 
   5   4   7       57.89       50.39      5.08 o 
   6   4   7       65.72       59.29      6.03 o 
   7   4   7      102.63      106.45      7.42 o 
   8   4   7       35.02       30.65      9.16 o 
   9   4   7        4.06        3.63      6.63 o 
  -8   5   7        9.56        8.49      4.03 o 
  -7   5   7       81.51       76.75      6.17 o 
  -6   5   7      419.66      443.17     10.09 o 
  -5   5   7      134.75      138.86      5.79 o 
  -4   5   7       46.65       49.05     10.35 o 
  -3   5   7       87.82       88.46     10.43 o 
  -2   5   7      379.12      379.29      8.70 o 
  -1   5   7      422.73      422.01      9.01 o 
   0   5   7     1415.93     1430.86     21.20 o 
   1   5   7      423.02      429.96      9.72 o 
   2   5   7      378.23      381.89      9.39 o 
   3   5   7       87.81       85.14      5.16 o 
   4   5   7       46.44       44.21      4.44 o 
   5   5   7      134.42      145.59      7.67 o 
   6   5   7      419.28      400.01     27.37 o 
   7   5   7       81.61       68.99      6.95 o 
   8   5   7        9.59        6.32      6.79 o 
  -8   6   7       22.32       30.54      7.35 o 
  -7   6   7        5.38        4.66      3.12 o 
  -6   6   7      149.22      138.44      5.24 o 
  -5   6   7       55.03       59.83      4.89 o 
  -4   6   7       54.38       48.85      4.19 o 
  -3   6   7      193.44      204.50     11.94 o 
  -2   6   7      297.71      327.64      8.28 o 
  -1   6   7      192.37      183.74      6.96 o 
   0   6   7      447.58      467.87     13.30 o 
   1   6   7      192.43      169.04      8.70 o 
   2   6   7      297.76      325.70      8.80 o 
   3   6   7      193.47      200.41      7.67 o 
   4   6   7       54.60       40.87      4.44 o 
   5   6   7       54.96       49.56      5.16 o 
   6   6   7      149.39      123.69      8.20 o 
   7   6   7        5.41        5.85      5.21 o 
   8   6   7       22.31       25.28      8.85 o 
  -8   7   7        6.74        8.89      5.07 o 
  -7   7   7        3.81        0.00      3.05 o 
  -6   7   7       17.71       20.72      2.85 o 
  -5   7   7      340.24      331.31     13.30 o 
  -4   7   7      218.41      211.50     16.92 o 
  -3   7   7       77.15       88.34      6.40 o 
  -2   7   7      242.35      260.65      7.67 o 
  -1   7   7      798.01      837.20     13.26 o 
   0   7   7      369.40      420.78     12.19 o 
   1   7   7      797.67      809.75     21.09 o 
   2   7   7      242.54      263.72      8.01 o 
   3   7   7       77.42       84.00      5.43 o 
   4   7   7      218.24      200.69      8.47 o 
   5   7   7      340.37      325.89     11.71 o 
   6   7   7       17.67       22.08      4.59 o 
   7   7   7        3.82        2.05      5.06 o 
   8   7   7        6.76        7.74      5.69 o 
  -8   8   7       35.90       37.19      7.11 o 
  -7   8   7       67.86       63.18     13.11 o 
  -6   8   7      118.60      121.82      5.15 o 
  -5   8   7      146.36      143.39      6.52 o 
  -4   8   7      158.09      147.60      6.77 o 
  -3   8   7      322.39      315.45     11.94 o 
  -2   8   7      383.12      406.78     10.04 o 
  -1   8   7      296.87      280.98     12.26 o 
   0   8   7        5.33        8.37      2.37 o 
   1   8   7      297.62      283.14     11.07 o 
   2   8   7      383.62      415.59     10.42 o 
   3   8   7      322.44      301.89      9.73 o 
   4   8   7      157.94      165.14      7.82 o 
   5   8   7      146.54      145.60      8.05 o 
   6   8   7      118.44      117.61      8.37 o 
   7   8   7       67.83       70.94     11.38 o 
   8   8   7       35.86       31.12      9.32 o 
  -7   9   7        4.76        0.00      3.89 o 
  -6   9   7       77.91       79.40      5.01 o 
  -5   9   7       83.80       77.15      8.20 o 
  -4   9   7      174.58      168.27      7.69 o 
  -3   9   7       34.47       40.79      4.14 o 
  -2   9   7       69.60       88.84      5.06 o 
  -1   9   7        1.34        0.80      3.00 o 
   2   9   7       69.92       73.93      3.85 o 
   3   9   7       34.43       39.95      6.71 o 
   4   9   7      174.59      187.43      7.48 o 
   5   9   7       83.88       80.47      4.81 o 
   6   9   7       78.04       81.85     10.90 o 
   7   9   7        4.71        5.06      6.16 o 
  -7  10   7        4.14       10.44      5.16 o 
  -6  10   7        6.49        8.55      2.75 o 
  -5  10   7       51.85       55.16      5.26 o 
  -4  10   7       99.44       94.66      4.92 o 
  -3  10   7       50.38       54.84      4.92 o 
  -2  10   7       85.47       84.75      5.69 o 
  -1  10   7       23.20       22.06      3.00 o 
   0  10   7      202.27      186.82      6.43 o 
   1  10   7       23.15       19.12      3.79 o 
   2  10   7       85.42       91.77      4.21 o 
   3  10   7       50.26       51.72      4.06 o 
   4  10   7       99.45       97.38      4.83 o 
   5  10   7       51.93       53.69      4.09 o 
   6  10   7        6.50        6.16      5.37 o 
   7  10   7        4.17        6.95      6.48 o 
  -7  11   7        7.13       12.80     11.30 o 
  -6  11   7        7.73       11.52      4.83 o 
  -5  11   7       96.34      112.96      5.76 o 
  -4  11   7        6.73        3.93      2.25 o 
  -3  11   7       54.40       53.94      3.98 o 
  -2  11   7       76.04       82.03      6.79 o 
  -1  11   7       37.59       34.63      3.72 o 
   0  11   7       36.79       44.57      3.74 o 
   1  11   7       37.60       30.68      2.92 o 
   2  11   7       76.08       69.96      3.95 o 
   3  11   7       54.33       57.36      7.82 o 
   4  11   7        6.70        3.68      2.27 o 
   5  11   7       96.18      103.34      7.58 o 
   6  11   7        7.77       11.73      6.56 o 
   7  11   7        7.14        0.63      6.32 o 
  -6  12   7        8.52       11.36      5.69 o 
  -5  12   7        7.84        6.88      3.78 o 
  -4  12   7       63.08       62.93      4.62 o 
  -3  12   7       80.99       79.70      4.73 o 
  -2  12   7      229.30      227.00      8.61 o 
  -1  12   7       61.02       58.74      4.63 o 
   0  12   7       52.95       64.51      5.45 o 
   1  12   7       61.21       53.04      3.80 o 
   2  12   7      229.96      211.84      6.72 o 
   3  12   7       81.05       74.95      5.85 o 
   4  12   7       62.95       73.94      5.93 o 
   5  12   7        7.82        4.74      3.48 o 
  -6  13   7       10.38       12.56      5.17 o 
  -5  13   7        6.41        5.66      2.75 o 
  -4  13   7       35.41       36.91      4.11 o 
  -3  13   7       23.20       24.31      3.33 o 
  -2  13   7       86.38       86.75      7.43 o 
  -1  13   7       64.98       65.24      4.35 o 
   0  13   7        0.00        1.93      1.66 o 
   1  13   7       64.95       62.48      4.21 o 
   2  13   7       86.21       84.33      9.88 o 
   3  13   7       23.19       22.92      3.64 o 
   4  13   7       35.41       31.28      5.21 o 
   5  13   7        6.39        6.32      3.79 o 
  -5  14   7        4.75        4.66      3.07 o 
  -4  14   7       12.08        9.23      2.34 o 
  -3  14   7       37.56       42.26      4.00 o 
  -2  14   7      107.84      102.94      5.52 o 
  -1  14   7        8.25       13.35      2.61 o 
   0  14   7       13.75        6.90      3.63 o 
   1  14   7        8.21       10.86      2.43 o 
   2  14   7      107.74       95.45      8.06 o 
   3  14   7       37.63       41.24      6.00 o 
   4  14   7       12.06       10.62      3.11 o 
   5  14   7        4.73        1.90      3.00 o 
  -4  15   7        4.21        5.15      2.62 o 
  -3  15   7       15.44       15.89      2.66 o 
  -2  15   7        7.91        8.51      2.47 o 
  -1  15   7       11.19       10.25      2.47 o 
   0  15   7       87.11       76.50      5.06 o 
   1  15   7       11.09        8.56      2.62 o 
   2  15   7        7.92        7.27      3.63 o 
   3  15   7       15.39       13.74      4.42 o 
   4  15   7        4.20        8.06      3.95 o 
  -3  16   7        6.12        8.68      2.38 o 
  -2  16   7       35.47       37.92      4.13 o 
  -1  16   7        6.72        7.12      3.55 o 
   0  16   7       14.54       15.89      3.07 o 
   1  16   7        6.71        5.44      2.45 o 
   2  16   7       35.49       45.97      6.64 o 
   3  16   7        6.06       10.27      4.42 o 
  -1  17   7       40.05       44.42      4.58 o 
   0  17   7       18.96       19.18      4.58 o 
   1  17   7       40.01       52.99      5.92 o 
   0   0   8       80.24       96.57      6.32 o 
   1   0   8       19.68       18.18      1.75 o 
   2   0   8      603.76      644.25     14.46 o 
   3   0   8     1046.56     1052.93     13.68 o 
   4   0   8        0.76        0.00      1.07 o 
   5   0   8      277.17      274.30      7.15 o 
   6   0   8       63.79       60.42      3.69 o 
   7   0   8        2.08        4.49      2.92 o 
   8   0   8        2.79        6.51      3.42 o 
   9   0   8        1.67       20.17      5.69 o 
  -9   1   8        0.92        8.55      9.64 o 
  -8   1   8       19.06       13.60      5.11 o 
  -7   1   8       26.49       31.09      3.64 o 
  -6   1   8      103.39      108.54      7.67 o 
  -5   1   8      417.02      384.33      7.78 o 
  -4   1   8      126.43      116.14      4.77 o 
  -3   1   8      195.59      215.05      5.93 o 
  -2   1   8     2670.33     2745.56     37.56 o 
  -1   1   8      215.14      204.34      6.55 o 
   0   1   8       35.85       34.92      3.07 o 
   1   1   8      215.68      204.82      5.00 o 
   2   1   8     2669.13     2749.19     37.90 o 
   3   1   8      195.51      213.18      5.38 o 
   4   1   8      126.72      117.37      7.77 o 
   5   1   8      417.59      384.47      8.59 o 
   6   1   8      103.40       94.33      6.16 o 
   7   1   8       26.49       30.87      7.43 o 
   8   1   8       18.95       13.39      3.80 o 
   9   1   8        0.93        7.52      5.53 o 
  -8   2   8       14.63       23.51      4.56 o 
  -7   2   8       12.34       13.09      2.55 o 
  -6   2   8       23.17       22.34      5.23 o 
  -5   2   8       41.56       43.83      4.07 o 
  -4   2   8      325.89      371.91     11.71 o 
  -3   2   8      144.55      144.17      6.80 o 
  -2   2   8      125.53      128.68      4.08 o 
  -1   2   8      297.82      348.59      8.61 o 
   0   2   8      745.43      726.14     13.74 o 
   1   2   8      297.93      326.80      6.09 o 
   2   2   8      125.54      132.86      7.19 o 
   3   2   8      144.30      150.77      5.88 o 
   4   2   8      325.66      343.93     10.45 o 
   5   2   8       41.73       47.30      5.06 o 
   6   2   8       23.05       26.03      4.24 o 
   7   2   8       12.37       11.77      3.33 o 
   8   2   8       14.63       23.63      4.52 o 
  -8   3   8       16.02       15.75      5.34 o 
  -7   3   8        8.64        6.50      2.17 o 
  -6   3   8      162.45      172.38      6.58 o 
  -5   3   8      153.50      151.76      5.94 o 
  -4   3   8      169.81      157.45      7.43 o 
  -3   3   8      237.87      238.33      9.01 o 
  -2   3   8      174.73      156.42      9.88 o 
  -1   3   8      265.64      266.18      7.36 o 
   0   3   8        6.15        4.79      1.48 o 
   1   3   8      266.47      274.26      5.61 o 
   2   3   8      174.81      161.16      5.76 o 
   3   3   8      237.94      241.86      8.00 o 
   4   3   8      169.83      164.68      7.33 o 
   5   3   8      153.64      140.26      7.60 o 
   6   3   8      162.37      174.01     12.49 o 
   7   3   8        8.65        8.59      3.19 o 
   8   3   8       16.01       24.25      9.03 o 
  -8   4   8        5.01       11.14      3.81 o 
  -7   4   8       20.85       22.71      3.04 o 
  -6   4   8      156.54      135.88      5.94 o 
  -5   4   8       12.04       10.74      4.80 o 
  -4   4   8       16.12       15.14      5.06 o 
  -3   4   8       86.68       81.17      6.08 o 
  -2   4   8     1072.83     1035.95     16.38 o 
  -1   4   8      210.54      214.13      8.54 o 
   0   4   8      989.57     1019.40     17.12 o 
   1   4   8      210.83      221.19      5.17 o 
   2   4   8     1073.74     1056.37     17.36 o 
   3   4   8       86.96       93.83      6.40 o 
   4   4   8       15.95       15.06      3.30 o 
   5   4   8       12.06        6.37      3.00 o 
   6   4   8      156.74      151.28      9.46 o 
   7   4   8       20.91       23.48      4.27 o 
   8   4   8        4.99        2.06      3.30 o 
  -8   5   8        7.58        4.49      4.61 o 
  -7   5   8       97.17       93.20      4.91 o 
  -6   5   8      158.31      160.24      5.75 o 
  -5   5   8       86.91       94.40      5.57 o 
  -4   5   8      409.15      410.92     26.19 o 
  -3   5   8      167.82      164.06     13.12 o 
  -2   5   8      916.43      944.34     15.62 o 
  -1   5   8       81.07       95.14      5.69 o 
   0   5   8      312.44      321.82     11.55 o 
   1   5   8       80.76       95.14      6.95 o 
   2   5   8      916.80      945.14     16.58 o 
   3   5   8      167.47      184.20      8.38 o 
   4   5   8      409.57      388.83     11.67 o 
   5   5   8       86.90       91.17      9.48 o 
   6   5   8      158.33      154.62     10.19 o 
   7   5   8       97.28       85.89      7.77 o 
   8   5   8        7.57        6.04      8.69 o 
  -8   6   8       26.53       41.71     12.16 o 
  -7   6   8       16.80       16.54      5.20 o 
  -6   6   8       24.87       28.09      3.07 o 
  -5   6   8      754.99      732.81     13.66 o 
  -4   6   8       18.98       12.92      3.06 o 
  -3   6   8      757.93      749.20     14.58 o 
  -2   6   8       98.66      102.25      4.78 o 
  -1   6   8       42.67       36.96      5.06 o 
   0   6   8       69.40       74.27      5.53 o 
   1   6   8       42.53       34.92      4.74 o 
   2   6   8       98.51      103.63      5.24 o 
   3   6   8      757.78      744.46     24.40 o 
   4   6   8       19.09       16.78      3.64 o 
   5   6   8      754.89      768.15     18.61 o 
   6   6   8       24.95       22.50      4.55 o 
   7   6   8       16.81       12.66      4.14 o 
   8   6   8       26.50       25.33      7.03 o 
  -8   7   8        2.46       21.64     10.27 o 
  -7   7   8       30.71       26.51      6.24 o 
  -6   7   8       26.62       29.32      3.14 o 
  -5   7   8        7.08        8.05      2.70 o 
  -4   7   8      595.54      605.38     19.71 o 
  -3   7   8      162.10      165.26      6.87 o 
  -2   7   8      318.64      319.84     11.71 o 
  -1   7   8       70.97       77.57      3.98 o 
   0   7   8        0.00        0.00      1.90 o 
   1   7   8       71.04       75.38      6.48 o 
   2   7   8      318.25      313.67      9.07 o 
   3   7   8      162.40      172.97      7.36 o 
   4   7   8      595.48      590.32     15.20 o 
   5   7   8        7.08       10.04      3.44 o 
   6   7   8       26.53       27.60      5.04 o 
   7   7   8       30.62       21.99      7.58 o 
   8   7   8        2.48        6.15      6.63 o 
  -7   8   8       58.68       69.99     14.22 o 
  -6   8   8      171.77      173.71      6.15 o 
  -5   8   8       19.21       19.29      2.78 o 
  -4   8   8       53.20       53.05      4.85 o 
  -3   8   8        9.25        9.57      2.71 o 
  -2   8   8       68.99       80.83      4.82 o 
  -1   8   8      109.65      113.53      7.19 o 
   1   8   8      109.35      108.58      7.43 o 
   2   8   8       69.09       76.13      4.70 o 
   3   8   8        9.29        8.29      3.03 o 
   4   8   8       53.12       51.47      5.31 o 
   5   8   8       19.21       20.58      6.24 o 
   6   8   8      171.86      162.68      9.45 o 
   7   8   8       58.64       61.62     11.53 o 
  -7   9   8        1.80        2.05      8.53 o 
  -6   9   8       23.37       25.05      4.11 o 
  -5   9   8      102.68      106.02      5.58 o 
  -4   9   8        1.40        1.26      2.92 o 
  -3   9   8      136.06      133.62      6.64 o 
  -2   9   8       47.27       46.27      6.79 o 
  -1   9   8      515.20      533.03     11.76 o 
   0   9   8      260.40      262.82     10.60 o 
   1   9   8      515.12      525.20     15.67 o 
   2   9   8       47.15       50.32      3.27 o 
   3   9   8      136.12      131.90      5.12 o 
   4   9   8        1.40        2.81      1.82 o 
   5   9   8      102.59       99.94      6.98 o 
   6   9   8       23.48       27.52      5.03 o 
   7   9   8        1.80        2.51      3.71 o 
  -7  10   8       42.55       51.66     12.80 o 
  -6  10   8       38.88       33.39      4.74 o 
  -5  10   8       19.68       25.02      3.75 o 
  -4  10   8      156.71      165.47      8.23 o 
  -3  10   8       86.75       89.14      5.83 o 
  -2  10   8      118.62      100.71      5.70 o 
  -1  10   8       74.99       70.00      6.00 o 
   0  10   8       54.25       50.58      9.01 o 
   1  10   8       74.97       73.79      6.32 o 
   2  10   8      118.44      106.61     11.06 o 
   3  10   8       87.09       80.44      5.05 o 
   4  10   8      156.54      166.13     10.29 o 
   5  10   8       19.61       22.85      3.23 o 
   6  10   8       38.84       46.29      9.32 o 
   7  10   8       42.70       40.55      6.59 o 
  -6  11   8        1.26        0.70      5.06 o 
  -5  11   8        8.39        5.79      3.26 o 
  -4  11   8      108.99      114.08      5.57 o 
  -3  11   8        0.26        2.01      2.09 o 
  -2  11   8      356.53      339.03     10.30 o 
  -1  11   8        9.14        9.26      2.65 o 
   0  11   8      187.76      198.96      7.04 o 
   1  11   8        9.23        5.37      3.16 o 
   2  11   8      356.83      330.32      8.36 o 
   3  11   8        0.26        0.58      2.18 o 
   4  11   8      109.00      107.91      6.22 o 
   5  11   8        8.45        6.67      2.73 o 
   6  11   8        1.28        3.79      4.11 o 
  -6  12   8        5.48        3.32      8.69 o 
  -5  12   8       11.66       12.04      8.61 o 
  -4  12   8        6.46        2.06      7.27 o 
  -3  12   8      126.95      128.59      5.80 o 
  -2  12   8       91.16       96.15      7.35 o 
  -1  12   8       36.13       34.20      3.98 o 
   0  12   8       16.53       24.33      4.58 o 
   1  12   8       36.18       30.09      3.15 o 
   2  12   8       91.18       88.86      9.40 o 
   3  12   8      126.76      135.49      6.59 o 
   4  12   8        6.47        0.00      2.92 o 
   5  12   8       11.65        6.16      3.32 o 
   6  12   8        5.48       12.48      5.69 o 
  -5  13   8        0.18        2.24      4.27 o 
  -4  13   8        3.53        5.57      3.79 o 
  -3  13   8        1.18        0.00      2.74 o 
  -2  13   8        3.80        3.63      3.32 o 
  -1  13   8       34.02       27.96      4.90 o 
   0  13   8       31.50       25.00      3.28 o 
   1  13   8       34.01       29.92      3.34 o 
   2  13   8        3.76        2.53      3.16 o 
   3  13   8        1.21        0.38      2.23 o 
   4  13   8        3.50        3.16      3.48 o 
   5  13   8        0.19        2.73      2.56 o 
  -5  14   8       11.21       12.01      4.74 o 
  -4  14   8       26.52       25.44      5.53 o 
  -3  14   8       13.25       14.69      3.95 o 
  -2  14   8       33.99       24.92      5.06 o 
  -1  14   8       18.01       25.45      3.39 o 
   0  14   8       50.92       50.53      4.34 o 
   1  14   8       18.06       23.89      3.22 o 
   2  14   8       33.94       27.17      5.37 o 
   3  14   8       13.26        4.74      3.63 o 
   4  14   8       26.56       24.75      4.17 o 
   5  14   8       11.19        9.64      4.42 o 
  -4  15   8        1.09        0.00      1.84 o 
  -3  15   8       14.77       13.13      5.92 o 
  -2  15   8       15.90       16.42      3.07 o 
  -1  15   8       17.77       13.00      2.72 o 
   0  15   8        1.41        0.00      1.90 o 
   1  15   8       17.80       15.61      2.92 o 
   2  15   8       15.94       18.01      4.90 o 
   3  15   8       14.81       11.36      3.71 o 
   4  15   8        1.10        0.00      3.32 o 
  -3  16   8       12.25        9.56      2.95 o 
  -2  16   8        9.60       12.26      4.58 o 
  -1  16   8        9.63       13.80      2.92 o 
   0  16   8       28.47       32.36      5.77 o 
   1  16   8        9.64        8.75      2.81 o 
   2  16   8        9.55       10.58      4.58 o 
   3  16   8       12.21        3.48      3.79 o 
   1   0   9      292.13      291.41      8.45 o 
   2   0   9        2.07        5.47      1.69 o 
   3   0   9       35.17       49.03      2.86 o 
   4   0   9        0.30        0.00      1.40 o 
   5   0   9      146.95      144.92      6.75 o 
   6   0   9       83.76       86.32      4.35 o 
   7   0   9       25.42       19.15      3.92 o 
   8   0   9       10.51       13.75      7.67 o 
  -8   1   9       12.85       18.67      6.12 o 
  -7   1   9       21.91       26.53      3.98 o 
  -6   1   9       53.77       44.18      4.09 o 
  -5   1   9       56.21       56.76      3.54 o 
  -4   1   9       91.35      106.22      4.29 o 
  -3   1   9       58.57       54.04      4.74 o 
  -2   1   9      699.83      655.91     21.72 o 
  -1   1   9      211.51      232.06      7.39 o 
   0   1   9      319.92      310.48      8.73 o 
   1   1   9      211.21      222.43      5.72 o 
   2   1   9      699.35      682.73     13.79 o 
   3   1   9       58.59       48.59      3.41 o 
   4   1   9       91.52       99.22      4.25 o 
   5   1   9       56.09       56.06      3.53 o 
   6   1   9       53.79       43.36      4.76 o 
   7   1   9       21.81       28.86      4.64 o 
   8   1   9       12.82       17.28      6.79 o 
  -8   2   9        1.45        4.92      5.92 o 
  -7   2   9       13.82       14.36      3.04 o 
  -6   2   9      159.61      160.08      9.94 o 
  -5   2   9      506.46      517.40     11.18 o 
  -4   2   9       29.04       23.33      2.82 o 
  -3   2   9      123.19      122.97      6.48 o 
  -1   2   9      476.04      500.40     15.04 o 
   0   2   9      188.48      196.94      4.18 o 
   1   2   9      475.29      508.73      8.12 o 
   2   2   9      401.68      404.40     14.01 o 
   3   2   9      123.21      122.50      4.34 o 
   4   2   9       28.94       26.19      2.62 o 
   5   2   9      506.63      512.05     12.13 o 
   6   2   9      159.79      164.64      7.59 o 
   7   2   9       13.75       18.59      5.23 o 
   8   2   9        1.43        3.91      3.57 o 
  -8   3   9        0.03        0.00      5.21 o 
  -7   3   9        2.77        1.38      2.20 o 
  -6   3   9       46.66       41.81      4.04 o 
  -5   3   9      160.59      152.09      6.23 o 
  -4   3   9        5.29        4.86      1.89 o 
  -3   3   9      161.48      158.87      7.59 o 
  -2   3   9       38.09       39.34      3.95 o 
  -1   3   9      455.40      463.74     14.09 o 
   0   3   9      452.90      475.63     15.36 o 
   1   3   9      454.53      446.82     14.25 o 
   2   3   9       38.02       34.37      3.79 o 
   3   3   9      161.75      147.21      6.48 o 
   4   3   9        5.32        3.05      2.50 o 
   5   3   9      160.50      150.19      7.94 o 
   6   3   9       46.57       54.84      5.22 o 
   7   3   9        2.80        2.61      2.98 o 
   8   3   9        0.03        5.40      3.33 o 
  -8   4   9        1.28        3.53      5.29 o 
  -7   4   9       17.01       17.42      3.33 o 
  -6   4   9       20.47       15.18      3.88 o 
  -5   4   9       38.84       39.28      3.69 o 
  -4   4   9      138.35      144.87      6.48 o 
  -3   4   9       34.96       29.64      3.27 o 
  -2   4   9       73.15       74.27      4.02 o 
  -1   4   9       14.67       16.59      3.48 o 
   0   4   9      215.99      279.27     11.23 o 
   1   4   9       14.59       11.16      2.04 o 
   2   4   9       72.96       83.31      9.96 o 
   3   4   9       35.06       29.81      3.65 o 
   4   4   9      138.37      147.99      9.96 o 
   5   4   9       38.91       36.23      4.89 o 
   6   4   9       20.45       19.38      3.94 o 
   7   4   9       16.97       16.09      4.02 o 
   8   4   9        1.28        2.08      3.78 o 
  -8   5   9       22.68       27.89      9.95 o 
  -7   5   9       90.03       85.04      9.91 o 
  -6   5   9       92.26       81.32      5.24 o 
  -5   5   9       65.51       73.77      4.75 o 
  -4   5   9      276.44      267.28      7.64 o 
  -3   5   9      138.85      135.58     13.67 o 
  -2   5   9      239.96      230.73      7.13 o 
  -1   5   9       40.00       39.97      4.27 o 
   0   5   9       62.84       65.74      5.69 o 
   1   5   9       40.08       36.48      3.07 o 
   2   5   9      240.28      238.98      7.60 o 
   3   5   9      138.66      132.94      6.38 o 
   4   5   9      276.51      282.09     10.03 o 
   5   5   9       65.61       82.44      8.85 o 
   6   5   9       92.25       93.15     13.04 o 
   7   5   9       90.09       92.65      8.03 o 
   8   5   9       22.79       23.53      5.80 o 
  -8   6   9        4.61        6.84      4.83 o 
  -7   6   9       27.65       30.54      4.00 o 
  -6   6   9       53.14       51.13      7.51 o 
  -5   6   9       60.88       60.47      4.49 o 
  -4   6   9       53.63       51.26      5.35 o 
  -3   6   9      247.11      242.50      8.00 o 
  -2   6   9       58.59       54.20      3.91 o 
  -1   6   9       47.95       38.71      4.27 o 
   0   6   9        4.58        3.95      2.53 o 
   1   6   9       48.06       41.71      5.53 o 
   2   6   9       58.63       65.61      5.14 o 
   3   6   9      246.96      245.09      8.85 o 
   4   6   9       53.72       53.39      6.08 o 
   5   6   9       60.80       55.51      5.81 o 
   6   6   9       53.16       43.38      6.95 o 
   7   6   9       27.63       22.65      5.45 o 
   8   6   9        4.61        7.06      4.36 o 
  -7   7   9       47.97       52.45     13.11 o 
  -6   7   9       57.69       53.68      4.65 o 
  -5   7   9       93.35       87.14      5.20 o 
  -4   7   9      414.51      387.46      9.52 o 
  -3   7   9      380.07      404.20     10.85 o 
  -2   7   9      319.90      329.21     19.46 o 
  -1   7   9        7.78        4.98      2.05 o 
   0   7   9        0.12        3.00      2.53 o 
   1   7   9        7.72        7.42      3.16 o 
   2   7   9      320.07      328.50      9.52 o 
   3   7   9      379.96      392.20     15.66 o 
   4   7   9      414.52      406.93     12.50 o 
   5   7   9       93.42       95.16      7.25 o 
   6   7   9       57.70       70.33      7.06 o 
   7   7   9       48.00       65.06     18.80 o 
  -7   8   9       65.01       73.80      9.64 o 
  -6   8   9       29.04       30.81      5.36 o 
  -5   8   9       49.96       44.86      6.07 o 
  -4   8   9      323.98      336.11      9.08 o 
  -3   8   9      217.09      213.84      8.30 o 
  -2   8   9      160.44      151.56      6.34 o 
  -1   8   9      114.50      114.16      5.45 o 
   0   8   9      196.54      175.80      8.70 o 
   1   8   9      114.81      118.53      7.90 o 
   2   8   9      160.54      156.34      6.79 o 
   3   8   9      217.08      239.43     13.12 o 
   4   8   9      324.09      334.63     11.53 o 
   5   8   9       49.91       51.24      6.87 o 
   6   8   9       28.95       24.66      6.95 o 
   7   8   9       64.96       60.95     15.56 o 
  -7   9   9        1.39        0.00      8.53 o 
  -6   9   9       28.98       21.13     10.27 o 
  -5   9   9       31.90       33.09      3.91 o 
  -4   9   9      157.84      158.79      6.35 o 
  -3   9   9      198.29      204.92      8.31 o 
  -2   9   9       87.22       74.35      6.16 o 
  -1   9   9      255.36      268.86      8.37 o 
   0   9   9     1326.77     1281.63     27.78 o 
   1   9   9      255.56      266.28     11.07 o 
   2   9   9       87.44       86.03      7.19 o 
   3   9   9      198.14      208.61      6.52 o 
   4   9   9      158.09      149.78      7.32 o 
   5   9   9       31.90       41.05      6.16 o 
   6   9   9       29.10       25.42      5.39 o 
   7   9   9        1.40        4.12      4.00 o 
  -7  10   9       14.51       31.91     12.64 o 
  -6  10   9       10.18        3.80      2.99 o 
  -5  10   9       94.38       92.29      6.61 o 
  -4  10   9       74.89       77.67      5.85 o 
  -3  10   9       68.30       77.03      4.66 o 
  -2  10   9       18.29       22.28      3.79 o 
  -1  10   9      150.20      146.50      6.48 o 
   0  10   9        8.06       10.11      3.48 o 
   1  10   9      150.81      168.33      9.17 o 
   2  10   9       18.25       19.49      3.13 o 
   3  10   9       68.21       76.05      6.87 o 
   4  10   9       74.85       87.54      5.62 o 
   5  10   9       94.48       96.26      7.69 o 
   6  10   9       10.12       13.29      4.55 o 
   7  10   9       14.55       23.95      5.78 o 
  -6  11   9       32.95       35.33      5.21 o 
  -5  11   9       74.85       83.40      6.59 o 
  -4  11   9      100.20       90.15      6.57 o 
  -3  11   9       89.14       84.63     10.27 o 
  -2  11   9      107.15       94.95      5.99 o 
  -1  11   9      263.31      259.03      8.64 o 
   0  11   9      120.49      108.58      6.95 o 
   1  11   9      263.23      260.57     11.70 o 
   2  11   9      107.55       96.87      7.74 o 
   3  11   9       89.31       78.23      7.43 o 
   4  11   9      100.26       99.06      6.07 o 
   5  11   9       74.86       79.69      5.73 o 
   6  11   9       32.96       28.44      7.43 o 
  -6  12   9        3.49        0.00      7.27 o 
  -5  12   9       37.05       31.40      4.93 o 
  -4  12   9        7.77        5.42      9.64 o 
  -3  12   9       42.82       50.24      5.23 o 
  -2  12   9       12.19       11.88      5.37 o 
  -1  12   9       39.23       47.85      4.48 o 
   0  12   9       36.36       40.68      3.96 o 
   1  12   9       39.27       47.52      3.76 o 
   2  12   9       12.24        1.42      2.84 o 
   3  12   9       42.98       59.98      6.64 o 
   4  12   9        7.75        9.06      2.92 o 
   5  12   9       36.88       34.15      7.82 o 
   6  12   9        3.48        4.11      5.37 o 
  -5  13   9        1.61        0.23      4.74 o 
  -4  13   9       11.94       16.49      4.04 o 
  -3  13   9        4.08        1.68      4.34 o 
  -2  13   9       21.58       14.91      3.58 o 
  -1  13   9       45.40       46.92      6.16 o 
   0  13   9        2.41        0.71      1.82 o 
   1  13   9       45.54       39.85      3.71 o 
   2  13   9       21.57       21.01      4.90 o 
   3  13   9        4.10        2.89      2.92 o 
   4  13   9       11.96       12.84      3.34 o 
   5  13   9        1.62        1.67      2.95 o 
  -4  14   9        1.02        6.00      4.11 o 
  -3  14   9        0.46        4.58      3.16 o 
  -2  14   9       22.05       15.17      4.58 o 
  -1  14   9       13.51       11.76      2.50 o 
   0  14   9       44.75       57.46      4.50 o 
   1  14   9       13.49        9.76      4.19 o 
   2  14   9       22.11       10.74      4.27 o 
   3  14   9        0.46        2.11      2.61 o 
   4  14   9        1.02        1.41      3.00 o 
  -3  15   9       14.08       17.35      4.50 o 
  -2  15   9       12.01       12.78      2.85 o 
  -1  15   9        2.25        4.58      2.92 o 
   0  15   9       10.12        9.48      2.72 o 
   1  15   9        2.24        1.93      4.50 o 
   2  15   9       12.04        9.95      4.42 o 
   3  15   9       14.05       19.81      3.89 o 
  -2  16   9        8.10        6.45      2.62 o 
  -1  16   9       34.01       33.86      5.53 o 
   0  16   9       11.21       11.17      2.83 o 
   1  16   9       34.03       48.98      7.11 o 
   2  16   9        8.09        7.74      3.95 o 
   0   0  10      422.93      440.85     15.51 o 
   1   0  10       61.50       57.29      4.23 o 
   2   0  10      137.14      128.11      5.53 o 
   3   0  10       44.65       55.94      3.84 o 
   4   0  10       17.18       15.57      2.30 o 
   5   0  10        0.18        0.00      1.78 o 
   6   0  10       11.84       15.94      3.08 o 
   7   0  10        3.45        3.38      3.05 o 
   8   0  10        0.35       10.75      5.46 o 
  -8   1  10       14.35       13.59      6.95 o 
  -7   1  10       21.37       23.30      3.58 o 
  -6   1  10       65.67       62.57      5.33 o 
  -5   1  10      173.16      161.14      6.38 o 
  -4   1  10      208.21      204.60      6.47 o 
  -3   1  10       99.66      103.14      5.17 o 
  -2   1  10       31.00       30.18      5.69 o 
  -1   1  10      447.57      474.29     11.44 o 
   0   1  10       25.26       29.28      3.63 o 
   1   1  10      448.12      465.42     11.57 o 
   2   1  10       31.04       29.30      4.03 o 
   3   1  10       99.76      103.15      4.26 o 
   4   1  10      208.07      205.89      6.08 o 
   5   1  10      173.40      159.00      5.38 o 
   6   1  10       65.59       74.18      8.10 o 
   7   1  10       21.36       29.67      4.74 o 
   8   1  10       14.30       13.85      4.00 o 
  -8   2  10        8.01        8.09      4.98 o 
  -7   2  10       31.59       29.22      3.87 o 
  -6   2  10       41.69       45.15      4.21 o 
  -5   2  10      437.70      432.76     10.38 o 
  -4   2  10       38.37       39.64      3.48 o 
  -3   2  10       23.50       17.54      3.32 o 
  -1   2  10      129.57      132.15      7.75 o 
   0   2  10      617.02      599.38     13.22 o 
   1   2  10      129.78      132.54      6.08 o 
   2   2  10      182.51      189.01     11.70 o 
   3   2  10       23.41       17.82      2.21 o 
   4   2  10       38.45       38.19      3.05 o 
   5   2  10      437.50      449.99     16.85 o 
   6   2  10       41.75       42.90      4.74 o 
   7   2  10       31.44       31.86      4.86 o 
   8   2  10        7.98        9.62      4.98 o 
  -8   3  10       13.80       16.00      5.52 o 
  -7   3  10       35.24       37.92      4.28 o 
  -6   3  10       74.85       94.28      7.31 o 
  -5   3  10       28.56       29.27      3.65 o 
  -4   3  10      558.39      554.41     11.26 o 
  -3   3  10      122.52      136.12      8.38 o 
  -1   3  10       20.36       20.22      3.95 o 
   0   3  10      945.29      902.13     23.80 o 
   1   3  10       20.28       22.91      2.42 o 
   2   3  10      243.28      234.27      7.25 o 
   3   3  10      122.58      126.74      9.40 o 
   4   3  10      559.00      555.10     14.10 o 
   5   3  10       28.58       31.21      4.14 o 
   6   3  10       74.67       88.74      6.25 o 
   7   3  10       35.16       38.90      5.15 o 
   8   3  10       13.78       17.30      6.01 o 
  -8   4  10        1.80        2.09      4.96 o 
  -7   4  10       11.92       21.31      3.55 o 
  -6   4  10       97.04       86.95     10.57 o 
  -5   4  10      173.58      186.19      6.91 o 
  -4   4  10      350.39      333.70      8.67 o 
  -3   4  10      603.77      618.50     14.65 o 
  -2   4  10      257.05      248.13     11.70 o 
  -1   4  10      762.78      778.71     20.29 o 
   0   4  10       47.89       59.09      5.85 o 
   1   4  10      761.42      761.66     13.46 o 
   2   4  10      257.37      259.63      7.89 o 
   3   4  10      604.06      614.51     14.04 o 
   4   4  10      350.00      339.75     11.06 o 
   5   4  10      173.58      174.36     10.17 o 
   6   4  10       97.04       86.05      6.27 o 
   7   4  10       11.95       16.75      4.66 o 
   8   4  10        1.77        5.62      3.86 o 
  -8   5  10        7.92        8.15      5.14 o 
  -7   5  10       12.61        9.25      3.08 o 
  -6   5  10       67.34       67.34      6.41 o 
  -5   5  10       92.42       84.68      5.09 o 
  -4   5  10       27.51       27.33      4.62 o 
  -3   5  10      589.09      564.05     12.63 o 
  -2   5  10       16.22       18.64      2.80 o 
  -1   5  10      198.31      213.28      9.49 o 
   0   5  10      784.07      805.99     21.87 o 
   1   5  10      198.14      208.61      8.06 o 
   2   5  10       16.33       13.33      2.72 o 
   3   5  10      589.01      541.02     13.24 o 
   4   5  10       27.56       25.36      4.14 o 
   5   5  10       92.40      105.24     12.01 o 
   6   5  10       67.44       76.26      6.97 o 
   7   5  10       12.59        7.66      5.45 o 
   8   5  10        7.91        4.43      6.71 o 
  -7   6  10       22.04       22.75      4.50 o 
  -6   6  10       52.45       42.49      7.26 o 
  -5   6  10       40.04       38.76      3.98 o 
  -4   6  10      363.90      364.19     15.19 o 
  -3   6  10       17.84       16.46      2.61 o 
  -2   6  10      378.24      396.83     10.11 o 
  -1   6  10       22.39       29.23      4.11 o 
   0   6  10      128.26      124.07      7.74 o 
   1   6  10       22.30       29.77      3.07 o 
   2   6  10      378.69      390.63     10.41 o 
   3   6  10       17.85       19.21      3.53 o 
   4   6  10      363.51      379.71     15.74 o 
   5   6  10       40.04       41.74      6.00 o 
   6   6  10       52.46       40.79      9.95 o 
   7   6  10       22.00       37.06      6.10 o 
  -7   7  10       17.81       23.44      6.16 o 
  -6   7  10       23.59       17.63      3.71 o 
  -5   7  10      169.69      159.30      6.77 o 
  -4   7  10      364.99      367.75      9.54 o 
  -3   7  10      361.18      347.30      9.97 o 
  -2   7  10       32.94       28.61      4.66 o 
  -1   7  10      125.21      125.50      4.48 o 
   0   7  10       32.35       36.12      3.35 o 
   1   7  10      125.39      120.75      8.38 o 
   2   7  10       33.03       31.55      3.75 o 
   3   7  10      361.60      340.97     10.82 o 
   4   7  10      364.71      341.64     18.51 o 
   5   7  10      169.55      163.14      8.92 o 
   6   7  10       23.48       17.75      4.63 o 
   7   7  10       17.74       22.34      5.42 o 
  -7   8  10        3.47        0.15      2.84 o 
  -6   8  10        7.89        6.83      2.84 o 
  -5   8  10      156.64      157.80      6.74 o 
  -4   8  10       90.87       94.06      7.16 o 
  -3   8  10      108.44      102.15      5.06 o 
  -2   8  10      406.71      413.99     21.91 o 
  -1   8  10       85.93       72.43      4.68 o 
   0   8  10      398.14      377.96     13.29 o 
   1   8  10       86.05       91.59      6.87 o 
   2   8  10      406.49      409.53     10.64 o 
   3   8  10      108.44      104.83      4.81 o 
   4   8  10       90.74      101.31      4.94 o 
   5   8  10      156.61      166.04     11.38 o 
   6   8  10        7.91        2.11      3.51 o 
   7   8  10        3.45        0.97      3.58 o 
  -7   9  10        4.96       13.11     11.53 o 
  -6   9  10        1.50        4.58      2.98 o 
  -5   9  10       27.66       29.66      4.91 o 
  -4   9  10       43.41       38.40      3.90 o 
  -3   9  10       22.39       24.16      3.19 o 
  -2   9  10        5.08        2.30      1.94 o 
  -1   9  10       12.81       11.14      2.84 o 
   0   9  10        6.52        8.90      2.62 o 
   1   9  10       12.92        9.64      3.32 o 
   2   9  10        5.08        3.84      2.24 o 
   3   9  10       22.41       27.15      3.77 o 
   4   9  10       43.28       46.76      3.82 o 
   5   9  10       27.77       31.49      7.58 o 
   6   9  10        1.50        1.70      3.53 o 
   7   9  10        4.95        8.45      4.51 o 
  -6  10  10        1.14        0.20      2.43 o 
  -5  10  10       10.60        3.30      3.38 o 
  -4  10  10        5.26        0.00      2.39 o 
  -3  10  10       50.88       53.83      4.32 o 
  -2  10  10       18.97       21.27      2.92 o 
  -1  10  10       17.43       18.11      2.65 o 
   0  10  10        0.72        0.88      2.19 o 
   1  10  10       17.37       21.96      4.58 o 
   2  10  10       18.94       19.91      4.42 o 
   3  10  10       50.73       47.40      4.33 o 
   4  10  10        5.28        4.77      3.48 o 
   5  10  10       10.59       14.69      5.53 o 
   6  10  10        1.14        0.00      3.48 o 
  -6  11  10        3.00        0.00      3.32 o 
  -5  11  10        9.70       13.08      4.27 o 
  -4  11  10       43.39       37.30      5.03 o 
  -3  11  10       25.73       22.26      4.25 o 
  -2  11  10       14.69       14.73      3.39 o 
  -1  11  10        9.60       13.54      3.03 o 
   0  11  10        0.56        7.49      3.00 o 
   1  11  10        9.63        5.69      3.48 o 
   2  11  10       14.63       17.48      3.12 o 
   3  11  10       25.76       24.32      3.67 o 
   4  11  10       43.57       35.19      4.29 o 
   5  11  10        9.62       15.80      6.00 o 
   6  11  10        3.00        5.53      5.37 o 
  -5  12  10        2.80        0.00      3.63 o 
  -4  12  10        6.45        6.00      6.32 o 
  -3  12  10        3.65        0.00      2.65 o 
  -2  12  10        3.94        3.79      2.67 o 
  -1  12  10       36.03       33.95      4.23 o 
   0  12  10       59.58       52.06      4.47 o 
   1  12  10       36.07       41.87      6.00 o 
   2  12  10        3.93        7.43      2.67 o 
   3  12  10        3.66        1.57      3.48 o 
   4  12  10        6.36        6.71      3.11 o 
   5  12  10        2.78        0.00      4.27 o 
  -4  13  10        7.47        5.46      4.90 o 
  -3  13  10        1.07        0.51      5.92 o 
  -2  13  10        1.69        0.00      4.66 o 
  -1  13  10        3.24        3.79      3.16 o 
   0  13  10      143.58      162.78     10.27 o 
   1  13  10        3.25        2.19      2.13 o 
   2  13  10        1.65        3.29      2.40 o 
   3  13  10        1.07        1.03      2.54 o 
   4  13  10        7.44        9.18      5.06 o 
  -4  14  10        1.28        2.05      3.32 o 
  -3  14  10       10.68        5.53      3.48 o 
  -2  14  10        0.74        0.16      2.69 o 
  -1  14  10        6.49        5.69      3.79 o 
   0  14  10        9.57        9.86      2.51 o 
   1  14  10        6.42        7.63      3.32 o 
   2  14  10        0.75        3.16      3.48 o 
   3  14  10       10.70       15.59      7.27 o 
   4  14  10        1.29        3.82      2.89 o 
  -2  15  10        5.06        4.48      3.71 o 
  -1  15  10        0.33        0.02      1.95 o 
   0  15  10       71.34       57.49      7.82 o 
   1  15  10        0.33        0.00      3.32 o 
   2  15  10        5.07        7.27      4.11 o 
   0  16  10        1.14        2.84      2.27 o 
   1   0  11      502.30      467.72     11.94 o 
   2   0  11      107.35      104.96      7.43 o 
   3   0  11       24.36       24.26     10.03 o 
   4   0  11      176.28      182.47      6.38 o 
   5   0  11      128.88      112.25      6.60 o 
   6   0  11       82.73       84.03      4.47 o 
   7   0  11        0.05        2.76      6.16 o 
   8   0  11        3.82       15.54      7.74 o 
  -8   1  11        2.00        5.13      4.73 o 
  -7   1  11        1.17        5.12      4.34 o 
  -6   1  11        9.90        9.31      2.92 o 
  -5   1  11       38.67       44.06      4.03 o 
  -4   1  11        1.89        4.83      2.03 o 
  -3   1  11       54.72       51.78      3.52 o 
  -2   1  11       49.70       45.44      4.21 o 
  -1   1  11       91.61       77.90      4.93 o 
   0   1  11       28.80       27.74      3.35 o 
   1   1  11       91.56       87.84      5.24 o 
   2   1  11       49.94       58.78      7.43 o 
   3   1  11       54.70       51.38      4.42 o 
   4   1  11        1.89        5.22      1.97 o 
   5   1  11       38.48       39.28      3.60 o 
   6   1  11        9.90        3.40      2.96 o 
   7   1  11        1.16        1.32      3.13 o 
   8   1  11        1.99        0.00      5.15 o 
  -8   2  11        0.31        1.03      2.46 o 
  -7   2  11        0.14        0.00      4.88 o 
  -6   2  11       45.44       51.60      4.57 o 
  -5   2  11       63.43       69.31      4.97 o 
  -4   2  11       27.43       24.01      3.20 o 
  -3   2  11       11.68        7.38      2.97 o 
  -2   2  11       19.15       19.67      3.22 o 
  -1   2  11        4.18        3.48      2.69 o 
   0   2  11      166.36      174.18      7.04 o 
   1   2  11        4.14        4.95      2.27 o 
   2   2  11       19.17       20.85      5.37 o 
   3   2  11       11.62        8.69      2.34 o 
   4   2  11       27.24       31.43      3.03 o 
   5   2  11       63.32       67.97      7.38 o 
   6   2  11       45.42       50.30      5.18 o 
   7   2  11        0.15        0.00      3.02 o 
   8   2  11        0.31        4.39      3.74 o 
  -8   3  11        7.19        2.28      2.73 o 
  -7   3  11        2.65        4.84      2.92 o 
  -6   3  11       21.39       19.53      3.36 o 
  -5   3  11       22.29       19.93      3.36 o 
  -4   3  11      132.81      131.16      5.66 o 
  -3   3  11       60.33       57.35      4.32 o 
  -2   3  11       34.99       42.30      2.92 o 
  -1   3  11       37.25       38.55      5.06 o 
   0   3  11      126.36      140.99      8.69 o 
   1   3  11       37.28       38.32      3.79 o 
   2   3  11       35.04       35.71      6.16 o 
   3   3  11       60.24       56.88      7.74 o 
   4   3  11      132.96      137.75      7.32 o 
   5   3  11       22.44       25.50      4.37 o 
   6   3  11       21.40       20.36      4.66 o 
   7   3  11        2.64        4.19      3.16 o 
   8   3  11        7.14        9.66      4.27 o 
  -7   4  11        8.75        6.40      2.73 o 
  -6   4  11       13.24       12.11      2.99 o 
  -5   4  11      224.07      219.38     11.19 o 
  -4   4  11       41.66       42.31      3.86 o 
  -3   4  11      114.09      119.02      5.07 o 
  -2   4  11       50.26       50.70      4.06 o 
  -1   4  11      216.96      215.82     10.28 o 
   0   4  11       94.65       78.23      6.95 o 
   1   4  11      217.05      204.28     11.38 o 
   2   4  11       50.25       43.45      6.79 o 
   3   4  11      114.10      108.10      9.96 o 
   4   4  11       41.60       41.55      4.70 o 
   5   4  11      223.74      221.29     11.23 o 
   6   4  11       13.17        6.31      3.17 o 
   7   4  11        8.72       11.27      4.25 o 
  -7   5  11       34.53       38.83      4.43 o 
  -6   5  11       78.44       78.81      6.58 o 
  -5   5  11       87.99       82.11      5.26 o 
  -4   5  11       42.21       36.01      3.71 o 
  -3   5  11      324.32      316.01      8.12 o 
  -2   5  11     1025.97     1005.44     15.15 o 
  -1   5  11        7.92        4.17      3.00 o 
   0   5  11       10.86        7.27      3.63 o 
   1   5  11        7.96        9.48      2.79 o 
   2   5  11     1025.97     1008.31     29.66 o 
   3   5  11      324.46      317.29     10.03 o 
   4   5  11       42.14       41.12      4.85 o 
   5   5  11       88.05      106.82     12.33 o 
   6   5  11       78.64       69.48      6.94 o 
   7   5  11       34.49       27.93     10.03 o 
  -7   6  11        3.79        5.15      2.92 o 
  -6   6  11        2.99        0.54      2.36 o 
  -5   6  11       22.58       22.33      6.06 o 
  -4   6  11       26.87       24.11      3.30 o 
  -3   6  11      280.92      265.13      7.63 o 
  -2   6  11      543.79      554.23     10.82 o 
  -1   6  11      511.66      517.56      9.68 o 
   0   6  11        1.15        0.17      1.53 o 
   1   6  11      511.76      535.94     13.15 o 
   2   6  11      543.64      559.57     12.97 o 
   3   6  11      280.87      256.48     18.74 o 
   4   6  11       26.97       23.69      4.21 o 
   5   6  11       22.63       21.67      8.45 o 
   6   6  11        2.97        0.00      2.92 o 
   7   6  11        3.84        2.40      3.18 o 
  -7   7  11       37.19       41.60      5.20 o 
  -6   7  11       34.77       27.97      3.99 o 
  -5   7  11       38.87       37.82      4.16 o 
  -4   7  11      154.22      144.99      9.48 o 
  -3   7  11      116.39      120.19      8.81 o 
  -2   7  11      369.24      363.43      8.75 o 
  -1   7  11      115.64      102.07      5.43 o 
   0   7  11      321.99      307.35      8.82 o 
   1   7  11      115.74      114.12      4.67 o 
   2   7  11      369.20      366.15      8.60 o 
   3   7  11      116.41      106.20      4.73 o 
   4   7  11      154.17      141.27      6.75 o 
   5   7  11       38.76       48.33      8.14 o 
   6   7  11       34.74       40.88      7.11 o 
   7   7  11       37.24       46.98      8.61 o 
  -7   8  11        9.46        3.28      3.32 o 
  -6   8  11        0.30        0.00      2.58 o 
  -5   8  11        8.49        5.50      2.55 o 
  -4   8  11        5.94        7.80      2.55 o 
  -3   8  11      228.83      234.40      7.51 o 
  -2   8  11       52.91       53.94      3.86 o 
  -1   8  11       19.44       14.63      2.44 o 
   0   8  11      166.24      163.50      6.98 o 
   1   8  11       19.63       17.54      3.95 o 
   2   8  11       52.97       55.19      3.72 o 
   3   8  11      229.06      246.16      8.74 o 
   4   8  11        5.92        2.32      3.00 o 
   5   8  11        8.50        4.91      3.32 o 
   6   8  11        0.30        0.08      3.30 o 
   7   8  11        9.48        3.03      4.15 o 
  -6   9  11        2.27        0.00      4.48 o 
  -5   9  11        8.58        5.43      2.69 o 
  -4   9  11       73.74       76.65      5.02 o 
  -3   9  11       25.32       32.76      3.69 o 
  -2   9  11        2.06        1.99      3.55 o 
  -1   9  11      369.77      380.15      8.93 o 
   0   9  11       46.88       58.41      4.66 o 
   1   9  11      369.86      394.95     14.55 o 
   2   9  11        2.09        6.27      2.38 o 
   3   9  11       25.32       34.28      5.06 o 
   4   9  11       73.56       77.19      4.74 o 
   5   9  11        8.53        2.61      4.03 o 
   6   9  11        2.27        0.44      5.77 o 
  -6  10  11        0.89        0.00      2.72 o 
  -5  10  11       15.40       11.08      5.29 o 
  -4  10  11       15.87       12.61      2.88 o 
  -3  10  11       17.75       18.03      3.83 o 
  -2  10  11       25.18       17.22      2.88 o 
  -1  10  11       26.42       38.90      4.46 o 
   0  10  11       33.03       37.61      4.12 o 
   1  10  11       26.40       29.86      5.21 o 
   2  10  11       25.26       26.54      4.90 o 
   3  10  11       17.66       18.54      3.39 o 
   4  10  11       16.00       12.64      3.23 o 
   5  10  11       15.44       22.91      6.48 o 
   6  10  11        0.87        0.00      4.11 o 
  -5  11  11        5.06        0.00      5.45 o 
  -4  11  11       17.24       20.00      4.69 o 
  -3  11  11       15.53       12.22     10.11 o 
  -2  11  11      129.87      122.21      7.06 o 
  -1  11  11       88.00       91.39      4.97 o 
   0  11  11        0.03        2.93      3.33 o 
   1  11  11       87.72      100.02      8.37 o 
   2  11  11      129.80      129.30      6.69 o 
   3  11  11       15.61       18.31      3.55 o 
   4  11  11       17.33       19.04      3.64 o 
   5  11  11        5.06        8.85      5.06 o 
  -5  12  11        5.50        0.00      6.08 o 
  -4  12  11       49.00       54.52      6.11 o 
  -3  12  11       27.42       30.89      8.61 o 
  -2  12  11       33.52       46.25      5.24 o 
  -1  12  11        4.49        8.32      2.92 o 
   0  12  11      363.04      386.44     11.12 o 
   1  12  11        4.47        8.69      3.79 o 
   2  12  11       33.54       38.89      4.45 o 
   3  12  11       27.30       30.80      6.64 o 
   4  12  11       48.99       58.66      5.46 o 
   5  12  11        5.51       12.80      6.00 o 
  -4  13  11        0.31        0.00      4.19 o 
  -3  13  11        3.45        3.37      4.11 o 
  -2  13  11        1.32        0.00      3.08 o 
  -1  13  11       14.29       14.38      4.27 o 
   0  13  11       21.37       25.44      5.53 o 
   1  13  11       14.37       22.12      5.37 o 
   2  13  11        1.32        0.00      2.38 o 
   3  13  11        3.45        3.77      2.83 o 
   4  13  11        0.32        0.00      2.54 o 
  -3  14  11        4.09        1.90      3.79 o 
  -2  14  11       19.04       19.27      5.21 o 
  -1  14  11        7.94        6.00      3.48 o 
   0  14  11        0.43        3.95      3.63 o 
   1  14  11        7.95       12.95      4.90 o 
   2  14  11       19.05       14.86      3.37 o 
   3  14  11        4.07        3.39      2.88 o 
  -1  15  11        2.76        3.88      2.34 o 
   0  15  11       13.55       31.08      3.91 o 
   1  15  11        2.75        4.42      3.95 o 
   0   0  12        9.14       11.53      4.11 o 
   1   0  12       22.11       18.04      3.22 o 
   2   0  12        3.99        1.92      1.41 o 
   3   0  12        7.91        9.53      2.13 o 
   4   0  12        3.25        9.25      2.45 o 
   5   0  12        1.23        4.76      2.45 o 
   6   0  12      134.06      114.05      6.16 o 
   7   0  12        7.45        3.45      9.64 o 
  -7   1  12       13.36       15.64      6.14 o 
  -6   1  12       56.00       54.51      8.68 o 
  -5   1  12       95.50       85.54      5.21 o 
  -4   1  12       30.27       35.58      3.58 o 
  -3   1  12       66.69       74.51      4.22 o 
  -2   1  12      185.77      167.35      5.58 o 
  -1   1  12      125.02      122.47      6.30 o 
   0   1  12      110.09      104.21      6.40 o 
   1   1  12      125.33      114.29      6.13 o 
   2   1  12      186.11      183.10      5.77 o 
   3   1  12       66.67       70.13      4.24 o 
   4   1  12       30.18       39.63      3.67 o 
   5   1  12       95.42       88.39      5.24 o 
   6   1  12       56.08       52.86      8.77 o 
   7   1  12       13.37        5.89      5.29 o 
  -7   2  12        5.59        5.57      2.64 o 
  -6   2  12        9.25        8.27      2.67 o 
  -5   2  12       11.41        7.92      2.77 o 
  -4   2  12      123.20      129.60      7.82 o 
  -3   2  12       49.20       63.24      5.17 o 
  -2   2  12       17.68       19.62      2.10 o 
  -1   2  12        8.21        8.99      2.61 o 
   0   2  12       29.37       20.97      3.29 o 
   1   2  12        8.18       11.92      3.07 o 
   2   2  12       17.79       18.80      3.32 o 
   3   2  12       49.23       58.51      3.79 o 
   4   2  12      123.17      129.18      5.60 o 
   5   2  12       11.44       10.74      4.78 o 
   6   2  12        9.22        9.56      5.14 o 
   7   2  12        5.60        6.95      6.63 o 
  -7   3  12       13.86       16.27      4.73 o 
  -6   3  12       14.56       15.51      3.98 o 
  -5   3  12        7.20        3.00      2.33 o 
  -4   3  12       87.87       83.39      4.89 o 
  -3   3  12       97.80       98.16      4.64 o 
  -2   3  12      153.81      148.73      7.37 o 
  -1   3  12      274.96      267.92      6.85 o 
   0   3  12      169.38      179.49      7.38 o 
   1   3  12      275.92      284.91     10.67 o 
   2   3  12      153.52      154.30     19.52 o 
   3   3  12       97.66       94.03      9.80 o 
   4   3  12       87.98       86.86      9.24 o 
   5   3  12        7.17        0.58      4.24 o 
   6   3  12       14.51        8.61      6.08 o 
   7   3  12       13.91       13.44     11.53 o 
  -7   4  12        1.63        2.48      3.29 o 
  -6   4  12        1.90        2.73      2.52 o 
  -5   4  12        5.59       10.44      2.91 o 
  -4   4  12       12.92       12.15      2.65 o 
  -3   4  12       47.82       50.87      3.81 o 
  -2   4  12       94.18       79.33      7.23 o 
  -1   4  12       32.45       37.47      3.02 o 
   0   4  12      181.32      193.89      7.77 o 
   1   4  12       32.48       36.79      4.23 o 
   2   4  12       94.00       79.33      8.38 o 
   3   4  12       47.92       63.99      8.37 o 
   4   4  12       12.82       12.84      4.12 o 
   5   4  12        5.59        8.33      4.35 o 
   6   4  12        1.90        0.00      4.11 o 
   7   4  12        1.66        5.06      7.42 o 
  -7   5  12        3.41        0.00      4.30 o 
  -6   5  12       14.12       16.11      3.43 o 
  -5   5  12       38.77       43.71      4.26 o 
  -4   5  12       36.54       40.16      4.16 o 
  -3   5  12        9.91        6.18      2.95 o 
  -2   5  12      370.58      349.36      8.49 o 
  -1   5  12        5.78        5.82      1.93 o 
   0   5  12       76.35       85.44      4.74 o 
   1   5  12        5.76        8.31      2.05 o 
   2   5  12      370.71      352.12     16.45 o 
   3   5  12        9.87        8.37      4.42 o 
   4   5  12       36.45       46.45      8.53 o 
   5   5  12       38.73       48.03      9.64 o 
   6   5  12       14.09       20.06      8.37 o 
   7   5  12        3.44        0.00      6.48 o 
  -7   6  12       16.45       13.90      3.44 o 
  -6   6  12        9.10        7.30      3.05 o 
  -5   6  12       40.08       39.77      6.15 o 
  -4   6  12       19.24       20.94      3.30 o 
  -3   6  12      267.69      267.18      7.81 o 
  -2   6  12       40.26       44.01      3.57 o 
  -1   6  12       89.77       84.26      4.24 o 
   0   6  12       12.02        9.47      2.09 o 
   1   6  12       89.67       83.37      4.25 o 
   2   6  12       40.28       45.55      4.20 o 
   3   6  12      267.76      270.48      8.95 o 
   4   6  12       19.23        9.95      6.16 o 
   5   6  12       40.20       41.39      9.16 o 
   6   6  12        9.11        1.11      5.69 o 
   7   6  12       16.45       16.59      8.37 o 
  -6   7  12        5.08        1.11      4.76 o 
  -5   7  12        9.39        6.74      2.61 o 
  -4   7  12       51.36       56.61      6.94 o 
  -3   7  12       48.18       49.43      4.08 o 
  -2   7  12      518.72      491.47     10.63 o 
  -1   7  12      282.97      285.87      9.18 o 
   0   7  12        2.27        1.65      1.88 o 
   1   7  12      283.51      279.35      7.49 o 
   2   7  12      519.11      526.56     12.66 o 
   3   7  12       48.10       45.46      4.47 o 
   4   7  12       51.38       53.40      9.32 o 
   5   7  12        9.41        6.48      5.69 o 
   6   7  12        5.09        0.00      5.69 o 
  -6   8  12        3.00        2.63      3.37 o 
  -5   8  12       23.07       25.10      4.35 o 
  -4   8  12       50.68       44.43      4.27 o 
  -3   8  12      158.45      168.60      6.57 o 
  -2   8  12      185.84      172.70      6.39 o 
  -1   8  12      350.60      336.71     11.15 o 
   0   8  12       44.05       49.32      4.52 o 
   1   8  12      350.31      362.66     13.76 o 
   2   8  12      186.09      180.08      7.48 o 
   3   8  12      158.20      163.55      7.39 o 
   4   8  12       50.79       48.98      8.69 o 
   5   8  12       23.07       25.44      8.06 o 
   6   8  12        2.95        4.27      6.00 o 
  -6   9  12        8.09        8.93     10.98 o 
  -5   9  12        1.14        0.00      2.10 o 
  -4   9  12        0.48        0.00      2.05 o 
  -3   9  12       13.06        9.19      3.64 o 
  -2   9  12        6.87       11.01      2.45 o 
  -1   9  12       25.31       22.53      2.96 o 
   0   9  12       18.64       10.75      3.07 o 
   1   9  12       25.43       29.39      5.21 o 
   2   9  12        6.85        3.95      3.00 o 
   3   9  12       13.11        8.69      3.79 o 
   4   9  12        0.47        0.00      2.51 o 
   5   9  12        1.16        0.00      4.74 o 
   6   9  12        8.13        9.95      7.58 o 
  -5  10  12        0.47        0.00      2.27 o 
  -4  10  12        8.39        5.11      7.66 o 
  -3  10  12      100.93       96.67      5.64 o 
  -2  10  12       24.85       25.29      3.35 o 
  -1  10  12      213.14      203.11      6.89 o 
   0  10  12       21.88       18.39      3.53 o 
   2  10  12       24.84       40.92      5.85 o 
   3  10  12      100.92       90.86      7.90 o 
   4  10  12        8.33       13.11      4.42 o 
  -5  11  12        4.53        0.00      5.45 o 
  -4  11  12        2.98        4.44      5.06 o 
  -3  11  12        8.32       13.51      8.45 o 
  -2  11  12        7.91       10.19      3.03 o 
  -1  11  12       42.81       55.25      4.29 o 
   0  11  12        0.79        0.73      4.42 o 
   1  11  12       42.75       49.14      6.32 o 
   2  11  12        7.92        5.53      3.95 o 
   3  11  12        8.35       18.17      4.74 o 
   4  11  12        2.97        6.63      3.95 o 
  -4  12  12       17.73        7.67      3.97 o 
  -3  12  12        0.22        0.00      3.16 o 
  -2  12  12        3.48        2.22      2.84 o 
  -1  12  12       33.39       44.49      4.03 o 
   0  12  12       46.11       38.23      8.77 o 
   1  12  12       33.52       39.81      6.16 o 
   2  12  12        3.49        2.69      3.63 o 
   3  12  12        0.23        0.00      2.84 o 
   4  12  12       17.72       11.37      4.74 o 
  -3  13  12       13.76       22.19      4.98 o 
  -2  13  12        7.77       11.49      5.37 o 
  -1  13  12       26.74       32.11      4.72 o 
   0  13  12        2.84        2.37      3.48 o 
   1  13  12       26.77       32.07      6.00 o 
   2  13  12        7.78        6.95      4.11 o 
   3  13  12       13.80       17.38      5.21 o 
  -2  14  12       12.41       16.75      5.37 o 
  -1  14  12        4.68        0.00      3.00 o 
   0  14  12        5.56        3.63      3.63 o 
   1  14  12        4.69        8.06      4.74 o 
   2  14  12       12.44       21.64      5.53 o 
   1   0  13       26.40       24.20      2.68 o 
   2   0  13      123.85      118.74      4.35 o 
   3   0  13       81.24       80.23      4.54 o 
   4   0  13      420.55      403.33      9.99 o 
   5   0  13       11.42        6.63      3.84 o 
   6   0  13        7.14        3.27      2.38 o 
   7   0  13        2.29        5.60      5.14 o 
  -7   1  13       13.26       15.36      3.64 o 
  -6   1  13       16.23       16.69      3.50 o 
  -5   1  13        1.92        0.47      1.98 o 
  -4   1  13       27.12       24.84      3.33 o 
  -3   1  13       69.19       64.92      4.20 o 
  -2   1  13      162.22      149.46      5.27 o 
  -1   1  13      201.82      191.30      5.97 o 
   0   1  13       96.85       91.80      5.64 o 
   1   1  13      202.27      189.62      5.91 o 
   2   1  13      162.09      146.46      4.71 o 
   3   1  13       69.10       58.05      3.91 o 
   4   1  13       27.15       27.83      3.54 o 
   5   1  13        1.89        0.00      2.82 o 
   6   1  13       16.15        8.06      5.35 o 
   7   1  13       13.23        0.00      5.05 o 
  -7   2  13        8.36       12.98      3.55 o 
  -6   2  13       58.41       65.89      5.28 o 
  -5   2  13       30.22       27.41      4.08 o 
  -4   2  13      188.37      176.46      6.72 o 
  -3   2  13       28.01       33.43      3.71 o 
  -2   2  13      267.98      253.63      7.09 o 
  -1   2  13        3.99        2.93      1.71 o 
   0   2  13       74.90       75.63      3.87 o 
   1   2  13        4.01        3.03      1.76 o 
   2   2  13      267.53      246.21      6.81 o 
   3   2  13       27.88       34.96      3.34 o 
   4   2  13      187.99      177.40      6.64 o 
   5   2  13       30.19       29.95      5.78 o 
   6   2  13       58.29       66.56      8.59 o 
   7   2  13        8.35        5.21      6.48 o 
  -7   3  13        5.27        3.96      2.86 o 
  -6   3  13       56.38       55.16      4.91 o 
  -5   3  13       72.91       69.83      5.27 o 
  -4   3  13      134.89      134.59      6.06 o 
  -3   3  13       69.16       62.83      4.15 o 
  -2   3  13      192.16      204.03      5.59 o 
  -1   3  13      142.19      133.42      5.32 o 
   0   3  13      371.94      356.03      8.15 o 
   1   3  13      142.43      145.89      5.63 o 
   2   3  13      192.02      197.73      6.01 o 
   3   3  13       69.16       61.23      5.34 o 
   4   3  13      135.08      145.15      8.46 o 
   5   3  13       72.90       61.70      7.54 o 
   6   3  13       56.46       66.73     13.43 o 
   7   3  13        5.26        0.61      5.32 o 
  -7   4  13        0.74        0.38      2.38 o 
  -6   4  13        8.51        6.70      3.03 o 
  -5   4  13       18.27       14.61      4.78 o 
  -4   4  13       43.65       34.56      3.78 o 
  -3   4  13      197.23      195.13      6.71 o 
  -2   4  13       82.08       81.85      3.85 o 
  -1   4  13      233.57      220.01      6.52 o 
   0   4  13      121.85      108.75      4.58 o 
   1   4  13      233.48      213.81      6.42 o 
   2   4  13       82.18       75.37      8.53 o 
   3   4  13      197.32      177.07      8.01 o 
   4   4  13       43.52       48.44      6.07 o 
   5   4  13       18.15       11.26      5.15 o 
   6   4  13        8.48        6.00      5.69 o 
   7   4  13        0.74        0.00      5.85 o 
  -6   5  13       28.84       27.36      4.13 o 
  -5   5  13       33.09       35.31      4.11 o 
  -4   5  13        7.88        6.67      2.58 o 
  -3   5  13       99.34      103.84      5.17 o 
  -2   5  13       18.62       17.52      3.09 o 
  -1   5  13      578.41      554.80     10.70 o 
   0   5  13      159.05      139.28      5.34 o 
   1   5  13      578.23      553.41     10.78 o 
   2   5  13       18.67       19.50      8.45 o 
   3   5  13       99.26      102.18      5.77 o 
   4   5  13        7.84       10.58      5.69 o 
   5   5  13       33.18       42.03      9.32 o 
   6   5  13       28.88       34.13      9.32 o 
  -6   6  13       21.13       24.18      4.10 o 
  -5   6  13        8.79        7.27      2.57 o 
  -4   6  13      119.77      118.13      7.92 o 
  -3   6  13       37.21       37.36      4.19 o 
  -2   6  13      397.23      398.14     12.75 o 
  -1   6  13       19.73       21.39      5.49 o 
   0   6  13      126.92      125.49      5.12 o 
   1   6  13       19.78       17.32      2.66 o 
   2   6  13      397.29      403.78     11.10 o 
   3   6  13       37.15       37.64      6.95 o 
   4   6  13      119.64      140.81     12.80 o 
   5   6  13        8.75        9.32      6.32 o 
   6   6  13       21.05       24.96      8.69 o 
  -6   7  13        1.88        3.01      2.60 o 
  -5   7  13       44.32       44.04      4.59 o 
  -4   7  13       16.46       14.18      3.27 o 
  -3   7  13      149.30      143.34      7.60 o 
  -2   7  13       47.92       38.07      3.64 o 
  -1   7  13      358.00      382.19     23.41 o 
   0   7  13       11.58        7.69      2.30 o 
   1   7  13      358.36      353.97      8.69 o 
   2   7  13       47.95       44.92      4.35 o 
   3   7  13      149.16      160.80      7.36 o 
   4   7  13       16.39       14.85      6.16 o 
   5   7  13       44.27       47.71      9.64 o 
   6   7  13        1.87        0.00      5.85 o 
  -6   8  13        6.06        3.60      6.71 o 
  -5   8  13       25.55       29.25      4.21 o 
  -4   8  13       14.45       16.86      3.17 o 
  -3   8  13        4.17        4.24      2.20 o 
  -2   8  13       18.84       23.40      3.16 o 
  -1   8  13        2.91        2.83      2.98 o 
   0   8  13        3.14        2.28      3.79 o 
   1   8  13        2.89        0.00      2.27 o 
   2   8  13       18.91       23.86      4.90 o 
   3   8  13        4.19        2.25      3.16 o 
   4   8  13       14.46       16.43      6.64 o 
   5   8  13       25.59       35.07      9.01 o 
   6   8  13        6.07        9.64      7.27 o 
  -5   9  13       12.96       13.26      3.99 o 
  -4   9  13        6.44        0.51      4.11 o 
  -3   9  13       47.35       43.22      4.21 o 
  -2   9  13       55.37       53.16      4.21 o 
  -1   9  13       65.85       68.24      8.94 o 
   0   9  13       44.26       49.62      4.82 o 
   1   9  13       65.92       63.83      6.95 o 
   2   9  13       55.32       53.25      6.32 o 
   3   9  13       47.28       33.97      5.85 o 
   5   9  13       13.00        7.27      6.48 o 
  -5  10  13       26.23       25.61      4.15 o 
  -4  10  13       17.94       16.77      3.47 o 
  -3  10  13       13.31       13.55      3.20 o 
  -2  10  13        1.95        1.71      2.10 o 
  -1  10  13       64.13       63.13      5.68 o 
   0  10  13        8.25        5.48      5.06 o 
   1  10  13       64.16       68.89      7.11 o 
   2  10  13        1.97        3.48      3.63 o 
   3  10  13       13.38        6.16      3.79 o 
  -4  11  13       14.11        5.86      3.50 o 
  -3  11  13       37.33       46.60      7.58 o 
  -2  11  13        4.71        4.89      2.90 o 
  -1  11  13       34.32       34.09      3.76 o 
   0  11  13       61.58       70.54      4.57 o 
   1  11  13       34.28       35.86      6.00 o 
   2  11  13        4.69        4.11      3.79 o 
   3  11  13       37.40       50.87      6.95 o 
  -3  12  13        2.43        3.16      3.19 o 
  -2  12  13        5.02        7.38      3.27 o 
  -1  12  13        3.39        4.14      2.96 o 
   0  12  13        2.88        3.16      3.79 o 
   1  12  13        3.42        0.00      2.69 o 
   2  12  13        5.05       10.43      4.42 o 
   3  12  13        2.42        6.48      4.27 o 
  -2  13  13        1.12        0.00      5.53 o 
  -1  13  13        7.77       10.97      3.51 o 
   0  13  13       10.55        7.42      4.27 o 
   1  13  13        7.87        5.37      3.79 o 
   2  13  13        1.12        5.21      4.27 o 
   0   0  14        0.13        0.00      1.75 o 
   1   0  14      181.74      189.79      6.25 o 
   2   0  14      298.45      300.36      7.99 o 
   3   0  14       44.30       38.94      3.59 o 
   4   0  14        6.10        2.33      2.31 o 
   5   0  14       35.98       38.18      4.23 o 
   6   0  14        5.91        4.42      2.60 o 
  -6   1  14        7.72        8.93      3.03 o 
  -5   1  14       14.44       23.60      3.55 o 
  -4   1  14       57.15       72.43      7.98 o 
  -3   1  14       98.58       90.39      4.96 o 
  -2   1  14        2.74        3.43      1.72 o 
  -1   1  14       60.51       63.47      3.99 o 
   0   1  14       89.59       84.35      3.52 o 
   1   1  14       60.36       56.52      3.09 o 
   2   1  14        2.74        3.13      2.80 o 
   3   1  14       98.48       90.66      4.74 o 
   4   1  14       57.23       63.10      6.38 o 
   5   1  14       14.38       19.30      3.51 o 
   6   1  14        7.70       11.13      6.16 o 
  -6   2  14        6.48       10.64      3.00 o 
  -5   2  14       12.56       19.46      3.54 o 
  -4   2  14       22.88       22.17      3.55 o 
  -3   2  14       33.22       34.82      4.15 o 
  -2   2  14       67.86       59.56      4.65 o 
  -1   2  14       18.85       17.36      2.59 o 
   0   2  14       15.67       18.39      2.12 o 
   1   2  14       18.77       17.32      2.13 o 
   2   2  14       67.93       72.27      5.56 o 
   3   2  14       33.19       39.72      5.27 o 
   4   2  14       22.83       23.90      5.19 o 
   5   2  14       12.59        7.48      6.08 o 
   6   2  14        6.51        0.00      5.37 o 
  -6   3  14        2.67        3.52      2.56 o 
  -5   3  14       34.63       35.67      4.22 o 
  -4   3  14       85.82       91.77      5.48 o 
  -3   3  14       69.26       70.97      4.60 o 
  -2   3  14       94.94       98.30      4.13 o 
  -1   3  14       36.20       33.41      3.29 o 
   0   3  14       67.54       58.83      4.26 o 
   1   3  14       36.34       35.39      2.61 o 
   2   3  14       95.06       94.76      3.59 o 
   3   3  14       69.31       69.91      6.24 o 
   4   3  14       85.92       80.10      7.22 o 
   5   3  14       34.58       35.24      6.41 o 
   6   3  14        2.71        0.00      4.61 o 
  -6   4  14        1.37        0.00      2.84 o 
  -5   4  14       35.10       44.15     10.37 o 
  -4   4  14       96.61      101.64      5.63 o 
  -3   4  14       10.99        5.81      3.10 o 
  -2   4  14      206.60      208.84      7.83 o 
  -1   4  14      264.19      276.56      7.55 o 
   0   4  14      102.33       93.08      4.46 o 
   1   4  14      264.16      253.48      7.25 o 
   2   4  14      206.91      202.84      6.30 o 
   3   4  14       10.99       13.98      3.48 o 
   4   4  14       96.61      101.60     10.82 o 
   5   4  14       35.09       26.07      8.06 o 
   6   4  14        1.38        0.00      5.06 o 
  -6   5  14        1.73        4.33      2.67 o 
  -5   5  14       16.28       13.75      3.22 o 
  -4   5  14       33.73       37.09      4.00 o 
  -3   5  14       43.58       45.67      3.99 o 
  -2   5  14        9.83        6.78      2.33 o 
  -1   5  14      299.18      309.08      8.10 o 
   0   5  14       15.89       14.40      2.57 o 
   1   5  14      299.68      306.50     11.08 o 
   2   5  14        9.84       11.51      2.10 o 
   3   5  14       43.41       38.55      7.58 o 
   4   5  14       33.79       55.61      9.64 o 
   5   5  14       16.31        8.22      5.85 o 
   6   5  14        1.74        7.27      7.11 o 
  -6   6  14        0.41        1.79      2.71 o 
  -5   6  14        7.20        4.96      2.79 o 
  -4   6  14       37.90       44.92      4.40 o 
  -3   6  14      158.47      146.43      6.31 o 
  -2   6  14       27.60       28.10      3.88 o 
  -1   6  14       22.86       27.24      3.06 o 
   0   6  14        0.70        0.00      1.70 o 
   1   6  14       22.96       26.20      3.11 o 
   2   6  14       27.48       31.96      3.99 o 
   3   6  14      158.64      150.89      7.19 o 
   4   6  14       38.01       36.81      8.37 o 
   5   6  14        7.21        3.48      6.00 o 
   6   6  14        0.41        0.00      6.32 o 
  -5   7  14       53.47       59.55      5.25 o 
  -4   7  14       38.24       38.34      4.38 o 
  -3   7  14       21.56       21.49      3.31 o 
  -2   7  14       10.24       11.12      3.26 o 
  -1   7  14        7.83        7.84      2.73 o 
   0   7  14      475.69      472.25     12.65 o 
   1   7  14        7.83        6.65      3.01 o 
   2   7  14       10.26       14.10      4.98 o 
   3   7  14       21.63       15.29      4.03 o 
   4   7  14       38.21       38.71      8.69 o 
   5   7  14       53.45       59.56     10.74 o 
  -5   8  14       10.59       12.30      3.39 o 
  -4   8  14       17.20       11.99      3.11 o 
  -3   8  14       52.83       57.94      4.78 o 
  -2   8  14       47.88       50.85      4.22 o 
  -1   8  14      114.49      114.77      5.33 o 
   0   8  14       20.06       12.01      3.40 o 
   1   8  14      114.66      110.76      6.49 o 
   2   8  14       47.86       38.08      5.69 o 
   3   8  14       52.82       54.65      6.87 o 
   4   8  14       17.25       13.74      6.48 o 
   5   8  14       10.56        6.48      6.48 o 
  -5   9  14       19.65       17.98      4.63 o 
  -4   9  14        9.81        7.87      3.66 o 
  -3   9  14       55.45       69.06      5.08 o 
  -2   9  14       40.37       36.14      3.81 o 
  -1   9  14        1.27        0.81      1.99 o 
   0   9  14       11.46       12.83      3.95 o 
   1   9  14        1.27        5.06      3.32 o 
   2   9  14       40.48       51.82      6.48 o 
   3   9  14       55.48       58.62      6.95 o 
  -4  10  14        0.70        0.00      9.16 o 
  -3  10  14        7.39       14.30      4.98 o 
  -2  10  14        2.88        0.32      2.58 o 
  -1  10  14        0.71        2.97      2.22 o 
   0  10  14        1.92        1.13      3.24 o 
   1  10  14        0.72        2.21      3.48 o 
   2  10  14        2.86        0.00      3.48 o 
   3  10  14        7.34       12.32      4.74 o 
  -3  11  14       51.29       69.68      5.40 o 
  -2  11  14        1.28        1.50      2.51 o 
  -1  11  14        1.52        0.00      4.19 o 
   0  11  14        6.90       16.93     10.27 o 
   1  11  14        1.53        4.58      3.48 o 
   2  11  14        1.30        0.00      3.00 o 
   3  11  14       51.33       61.14      7.74 o 
  -2  12  14       21.04       30.90      5.45 o 
  -1  12  14        7.31        9.49      3.09 o 
   0  12  14       11.05       22.35      4.03 o 
   1  12  14        7.35        9.64      4.58 o 
   2  12  14       21.03       19.27      5.69 o 
   0  13  14       12.37       12.64      4.90 o 
   1   0  15      647.27      638.88     11.72 o 
   2   0  15       23.09       27.53      3.14 o 
   3   0  15        0.20        0.76      2.11 o 
   4   0  15       18.03        6.73      3.86 o 
   5   0  15       10.18        5.35      3.88 o 
   6   0  15        2.03        0.00      2.22 o 
  -6   1  15        9.90        7.44      3.13 o 
  -5   1  15       61.10       58.34      5.11 o 
  -4   1  15       30.96       30.58      4.49 o 
  -3   1  15      166.03      164.71      6.47 o 
  -2   1  15      142.74      141.46      4.93 o 
  -1   1  15       22.00       24.15      2.41 o 
   0   1  15        0.12        0.49      1.44 o 
   1   1  15       22.07       24.86      2.54 o 
   2   1  15      142.55      140.83      5.41 o 
   3   1  15      165.60      169.71      6.51 o 
   4   1  15       30.94       39.12      4.12 o 
   5   1  15       61.10       69.48      6.53 o 
   6   1  15        9.92       13.56      7.98 o 
  -6   2  15       24.86       28.30      4.43 o 
  -5   2  15       14.96       16.52      3.56 o 
  -4   2  15      123.57      132.40      7.74 o 
  -3   2  15      186.84      187.04      6.87 o 
  -2   2  15       51.94       51.38      3.48 o 
  -1   2  15       46.67       46.70      3.00 o 
   0   2  15       41.62       40.81      2.88 o 
   1   2  15       46.68       44.97      2.97 o 
   2   2  15       51.94       52.11      3.41 o 
   3   2  15      187.03      191.32      6.68 o 
   4   2  15      123.32      132.08      6.18 o 
   5   2  15       14.94       12.01      6.64 o 
   6   2  15       24.81       21.64      8.37 o 
  -6   3  15        5.00        6.71      2.99 o 
  -5   3  15       32.71       31.57      4.20 o 
  -4   3  15       17.36       17.30      3.30 o 
  -3   3  15      113.96      106.42      5.55 o 
  -2   3  15       71.19       64.00      3.73 o 
  -1   3  15       24.82       23.02      2.43 o 
   0   3  15       11.91       14.03      2.11 o 
   1   3  15       24.91       21.77      2.47 o 
   2   3  15       71.12       72.68      3.42 o 
   3   3  15      114.00      100.99      6.60 o 
   4   3  15       17.35       14.87      4.51 o 
   5   3  15       32.64       26.18      6.14 o 
   6   3  15        4.98        8.37      6.63 o 
  -6   4  15       13.70       15.56      3.64 o 
  -5   4  15        2.93        1.88      2.56 o 
  -4   4  15       10.49        6.87      2.84 o 
  -3   4  15       52.55       54.74      4.33 o 
  -2   4  15       48.92       51.03      4.03 o 
  -1   4  15      139.93      117.48      5.36 o 
   0   4  15        8.91        6.31      2.16 o 
   1   4  15      140.22      128.43      5.43 o 
   2   4  15       48.94       51.39      6.30 o 
   3   4  15       52.34       62.60      5.65 o 
   4   4  15       10.52        9.16      5.53 o 
   5   4  15        2.96        0.16      4.74 o 
   6   4  15       13.71       10.58      7.27 o 
  -5   5  15        4.78        3.95      2.66 o 
  -4   5  15        5.64        3.31      2.35 o 
  -3   5  15       63.50       60.86      5.03 o 
  -2   5  15       97.81      104.58      5.38 o 
  -1   5  15       45.34       47.39      3.81 o 
   0   5  15      101.27       96.02      4.83 o 
   1   5  15       45.21       44.27      3.76 o 
   2   5  15       97.69       93.39      5.84 o 
   3   5  15       63.45       59.88      9.32 o 
   4   5  15        5.66       13.43      6.63 o 
   5   5  15        4.80        4.74      6.16 o 
  -5   6  15        8.44       10.22      3.15 o 
  -4   6  15       34.32       40.72      5.07 o 
  -3   6  15       24.39       30.45      5.30 o 
  -2   6  15        2.50        4.40      2.08 o 
  -1   6  15       32.00       32.36      3.51 o 
   0   6  15       96.64       89.67      6.91 o 
   1   6  15       32.11       37.21      3.58 o 
   2   6  15        2.48        2.59      2.76 o 
   3   6  15       24.35       29.07      7.27 o 
   4   6  15       34.28       27.17      8.37 o 
   5   6  15        8.40        0.79      5.53 o 
  -5   7  15        2.66        0.00      2.49 o 
  -4   7  15       29.84       40.41      4.51 o 
  -3   7  15       45.21       37.88      4.12 o 
  -2   7  15       36.91       34.34      3.74 o 
  -1   7  15       35.01       39.64      4.50 o 
   0   7  15       30.99       27.79      4.58 o 
   1   7  15       34.93       39.58      3.89 o 
   2   7  15       36.92       36.90      4.48 o 
   3   7  15       45.31       39.18      8.06 o 
   4   7  15       29.91       43.76      9.16 o 
   5   7  15        2.65        4.27      6.48 o 
  -4   8  15       23.56       23.65      3.88 o 
  -3   8  15       43.32       48.45      4.61 o 
  -2   8  15       18.94       14.35      2.93 o 
  -1   8  15       13.25       12.23      3.55 o 
   0   8  15       53.15       61.04      5.31 o 
   1   8  15       13.27       17.54      4.74 o 
   2   8  15       18.96       16.90      4.42 o 
   3   8  15       43.37       37.13      5.69 o 
   4   8  15       23.56       26.38      8.06 o 
  -4   9  15       10.82       14.28      3.49 o 
  -3   9  15       26.82       31.59      4.05 o 
  -2   9  15       11.77       13.82      3.59 o 
  -1   9  15        3.00       14.45      3.78 o 
   0   9  15        0.08        0.00      2.43 o 
   1   9  15        2.95        0.32      3.16 o 
   2   9  15       11.82        2.37      3.63 o 
   3   9  15       26.78       28.28      5.53 o 
  -3  10  15       14.55       20.69      5.07 o 
  -2  10  15        1.89        2.68      2.60 o 
  -1  10  15        8.32       13.95      2.89 o 
   0  10  15        7.34        0.71      4.50 o 
   1  10  15        8.37        6.48      4.11 o 
   2  10  15        1.85        0.63      3.48 o 
   3  10  15       14.55       29.54      6.00 o 
  -2  11  15        2.26        2.32      3.48 o 
  -1  11  15        0.81        3.07      2.69 o 
   0  11  15        3.93       11.45     16.11 o 
   1  11  15        0.80        0.00      3.79 o 
   2  11  15        2.27        7.58      4.58 o 
   0  12  15        6.05       15.49      5.29 o 
   0   0  16      140.43      136.69      6.68 o 
   1   0  16       36.52       37.34      2.97 o 
   2   0  16      423.47      405.69     12.72 o 
   3   0  16       59.18       59.48      4.47 o 
   4   0  16        0.20        0.00      2.23 o 
   5   0  16       13.08       10.93      3.23 o 
  -5   1  16       36.02       43.72      4.81 o 
  -4   1  16       22.00       25.25      3.65 o 
  -3   1  16       36.88       38.46      3.85 o 
  -2   1  16       34.96       41.28      3.32 o 
  -1   1  16       33.22       37.42      2.94 o 
   0   1  16        3.39        3.76      1.70 o 
   1   1  16       33.36       34.77      2.92 o 
   2   1  16       34.84       43.18      3.68 o 
   3   1  16       36.76       37.44      3.86 o 
   4   1  16       21.96       23.09      3.69 o 
   5   1  16       35.88       40.34      4.73 o 
  -5   2  16       17.10       20.05      3.75 o 
  -4   2  16        0.44        0.30      2.16 o 
  -3   2  16        9.42        8.47      2.49 o 
  -2   2  16      316.36      332.01      9.10 o 
  -1   2  16       18.23       15.44      2.33 o 
   0   2  16       18.68       15.32      2.18 o 
   1   2  16       18.17       15.81      2.30 o 
   2   2  16      316.40      319.26     10.69 o 
   3   2  16        9.46        6.77      2.37 o 
   4   2  16        0.44        0.00      2.55 o 
   5   2  16       17.04       16.43      8.06 o 
  -5   3  16        9.52        6.46      3.03 o 
  -4   3  16        2.20        0.61      2.40 o 
  -3   3  16       20.73       24.05      3.47 o 
  -2   3  16       63.44       64.40      4.94 o 
  -1   3  16       19.70       14.93      2.23 o 
   0   3  16       20.67       21.74      2.47 o 
   1   3  16       19.83       21.90      3.06 o 
   2   3  16       63.66       70.26      3.79 o 
   3   3  16       20.72       24.46      4.27 o 
   4   3  16        2.19        8.70      5.61 o 
   5   3  16        9.53        3.02      4.59 o 
  -5   4  16        4.37        2.52      2.42 o 
  -4   4  16       16.47       15.32      3.72 o 
  -3   4  16        8.33        7.26      2.68 o 
  -2   4  16       30.61       28.89      3.37 o 
  -1   4  16        0.43        1.08      1.97 o 
   0   4  16       72.71       77.83      4.72 o 
   1   4  16        0.43        2.26      2.13 o 
   2   4  16       30.46       34.20      3.96 o 
   3   4  16        8.31       11.37      6.16 o 
   4   4  16       16.43       13.11      6.32 o 
   5   4  16        4.39        0.00      4.90 o 
  -5   5  16        2.26        4.60      2.85 o 
  -4   5  16        8.58        6.48      2.81 o 
  -3   5  16       86.25       85.26      5.45 o 
  -2   5  16       32.16       34.18      3.69 o 
  -1   5  16       23.81       25.36      3.27 o 
   0   5  16        2.34        2.87      2.01 o 
   1   5  16       23.76       19.64      3.03 o 
   2   5  16       32.16       37.27      4.35 o 
   3   5  16       86.13       84.22     11.06 o 
   4   5  16        8.63        7.42      5.85 o 
   5   5  16        2.26        6.00      6.00 o 
  -4   6  16       41.83       43.83      4.76 o 
  -3   6  16       20.47       28.60      3.94 o 
  -2   6  16       36.58       30.66      3.66 o 
  -1   6  16        1.28        0.15      3.40 o 
   0   6  16       14.61       19.98      3.07 o 
   1   6  16        1.27        3.68      2.33 o 
   2   6  16       36.63       37.81      4.41 o 
   3   6  16       20.44       27.96      7.74 o 
   4   6  16       41.78       36.97      8.85 o 
  -4   7  16       41.64       36.60      7.55 o 
  -3   7  16       11.42        9.21      3.01 o 
  -2   7  16       22.79       21.84      3.33 o 
  -1   7  16       20.38       28.23      7.39 o 
   0   7  16       18.03       18.93      3.82 o 
   1   7  16       20.44       23.08      4.06 o 
   2   7  16       22.79       24.17      8.53 o 
   3   7  16       11.45        3.63      5.53 o 
   4   7  16       41.57       31.44      8.22 o 
  -3   8  16        6.77       13.42      3.05 o 
  -2   8  16       12.65       14.69      3.10 o 
  -1   8  16       28.20       38.59      6.23 o 
   0   8  16        0.73        0.24      2.69 o 
   1   8  16       28.28       43.76      6.32 o 
   2   8  16       12.70       11.69      4.58 o 
  -3   9  16        6.08        7.10      2.87 o 
  -2   9  16       29.59       30.78      3.92 o 
  -1   9  16       10.47       12.79      2.80 o 
   0   9  16        0.41        0.00      2.51 o 
   1   9  16       10.44       11.85      4.58 o 
   2   9  16       29.49       31.28      6.00 o 
  -2  10  16       29.52       39.43      5.91 o 
  -1  10  16       11.38       12.34      4.32 o 
   0  10  16       12.91       10.34      7.19 o 
   1  10  16       11.34       10.43      4.74 o 
   2  10  16       29.53       22.75      6.00 o 
   1   0  17        1.14        1.67      1.74 o 
   2   0  17       11.93       12.70      4.86 o 
   3   0  17       97.44       91.59      6.32 o 
   4   0  17        5.11        5.61      5.83 o 
  -4   1  17        0.77        2.04      2.56 o 
  -3   1  17      103.95      110.87      5.89 o 
  -2   1  17       10.53       12.71      2.52 o 
  -1   1  17       43.66       42.46      3.19 o 
   0   1  17      135.85      132.45      4.81 o 
   1   1  17       43.55       45.01      3.25 o 
   2   1  17       10.47       10.97      2.43 o 
   3   1  17      103.90      102.32      5.55 o 
   4   1  17        0.76        4.69      2.78 o 
  -4   2  17       26.49       34.05      4.35 o 
  -3   2  17        3.49        3.94      2.45 o 
  -2   2  17      100.02      103.06      5.33 o 
  -1   2  17       15.72       14.35      2.34 o 
   0   2  17        0.33        1.33      1.67 o 
   1   2  17       15.80       11.96      2.27 o 
   2   2  17      100.39      100.82      6.68 o 
   3   2  17        3.50        2.33      3.29 o 
   4   2  17       26.52       31.28      8.37 o 
  -4   3  17       27.13       23.82      3.83 o 
  -3   3  17       19.70       17.09      3.13 o 
  -2   3  17       75.44       73.67      4.83 o 
  -1   3  17       37.04       34.92      3.69 o 
   0   3  17       15.95       15.67      2.38 o 
   1   3  17       36.99       33.54      3.07 o 
   2   3  17       75.59       80.36      5.73 o 
   3   3  17       19.59       25.12      7.74 o 
   4   3  17       27.09       25.59      5.46 o 
  -4   4  17       20.39       21.05      3.63 o 
  -3   4  17       24.36       25.14      3.61 o 
  -2   4  17        9.18       12.45      2.57 o 
  -1   4  17       24.71       30.56      3.54 o 
   0   4  17        0.09        0.00      1.89 o 
   1   4  17       24.72       25.35      3.45 o 
   2   4  17        9.21       15.04      5.53 o 
   3   4  17       24.36       26.18      4.55 o 
   4   4  17       20.39       17.85      7.27 o 
  -4   5  17       15.43       20.16      4.78 o 
  -3   5  17       42.74       41.46      4.32 o 
  -2   5  17       10.89       11.07      2.83 o 
  -1   5  17       25.10       25.22      3.49 o 
   0   5  17       31.27       34.37      3.75 o 
   1   5  17       24.99       26.04      3.42 o 
   2   5  17       10.83       11.26      3.30 o 
   3   5  17       42.81       35.71      8.53 o 
   4   5  17       15.44       11.53      6.79 o 
  -3   6  17       36.06       37.71      4.39 o 
  -2   6  17       26.01       34.29      4.02 o 
  -1   6  17       31.60       25.53      4.24 o 
   0   6  17        0.38        0.08      2.18 o 
   1   6  17       31.56       30.42      3.72 o 
   2   6  17       26.02       29.51      4.27 o 
   3   6  17       36.11       39.97      8.69 o 
  -3   7  17       35.11       41.29      6.54 o 
  -2   7  17       29.44       35.96      4.14 o 
  -1   7  17        1.06        5.48      5.20 o 
   0   7  17        7.80       11.20      4.50 o 
   1   7  17        1.08        0.00      4.42 o 
   2   7  17       29.47       36.02      6.00 o 
   3   7  17       35.06       31.91      8.22 o 
  -2   8  17        7.54        5.76      2.58 o 
  -1   8  17       22.60       25.60      5.33 o 
   0   8  17        4.46        0.00      2.72 o 
   1   8  17       22.60       16.75      4.74 o 
   2   8  17        7.58        6.32      3.95 o 
  -1   9  17        1.04        5.79      2.54 o 
   0   9  17        0.11        0.00      4.82 o 
   1   9  17        1.03        0.00      3.63 o 
   0   0  18       68.94       74.27      7.19 o 
   1   0  18      264.85      278.65      7.05 o 
   2   0  18        3.20       10.81      6.61 o 
   3   0  18       55.43       52.87      4.68 o 
   4   0  18       18.45       18.54      3.85 o 
  -3   1  18        2.18        3.53      2.37 o 
  -2   1  18        9.71       11.38      4.73 o 
  -1   1  18       58.57       66.10      4.87 o 
   0   1  18       79.84       82.39      4.33 o 
   1   1  18       58.56       61.64      6.11 o 
   2   1  18        9.67       15.56      6.12 o 
   3   1  18        2.20        1.77      2.43 o 
  -3   2  18       26.28       31.54      3.97 o 
  -2   2  18        8.13       14.90      2.88 o 
  -1   2  18       17.39       18.49      3.30 o 
   0   2  18        9.91       12.69      2.42 o 
   1   2  18       17.45       14.73      2.65 o 
   2   2  18        8.19       17.50      4.91 o 
   3   2  18       26.34       30.25      3.75 o 
  -3   3  18       39.47       41.62      4.34 o 
  -2   3  18        8.30        8.78      2.62 o 
  -1   3  18        7.91        9.05      3.01 o 
   0   3  18        0.80        0.00      2.13 o 
   1   3  18        7.90        4.39      2.41 o 
   2   3  18        8.31        9.48      5.85 o 
   3   3  18       39.54       41.55      9.16 o 
  -3   4  18       16.68       26.04      3.88 o 
  -2   4  18        5.72        8.46      2.59 o 
  -1   4  18       17.32       17.43      3.30 o 
   0   4  18        0.40        0.00      2.38 o 
   1   4  18       17.32       22.67      4.08 o 
   2   4  18        5.70       11.35     10.43 o 
   3   4  18       16.70       14.35      4.03 o 
  -2   5  18       23.17       30.42      3.83 o 
  -1   5  18       23.69       25.75      3.69 o 
   0   5  18       16.07       13.50      3.08 o 
   1   5  18       23.65       23.25      3.56 o 
   2   5  18       23.14       26.86      7.90 o 
  -2   6  18        1.40        2.50      2.50 o 
  -1   6  18       29.73       37.90      3.95 o 
   0   6  18        0.00        0.00      4.03 o 
   1   6  18       29.78       23.94      5.38 o 
   2   6  18        1.40        0.00      4.58 o 
  -1   7  18       13.90       22.52      4.34 o 
   0   7  18       15.73       10.50      4.90 o 
   1   7  18       13.87        5.37      4.11 o 
   1   0  19       15.33       20.60      4.59 o 
   2   0  19       55.81       65.05      4.75 o 
  -2   1  19        1.35        4.55      2.20 o 
  -1   1  19       34.31       37.34      4.21 o 
   0   1  19       11.78       15.18      2.69 o 
   1   1  19       34.26       38.72      4.37 o 
   2   1  19        1.34        8.49      4.05 o 
  -2   2  19       19.93       25.49      5.56 o 
  -1   2  19        9.67        7.68      3.22 o 
   0   2  19       34.56       41.06      3.52 o 
   1   2  19        9.70        7.41      2.32 o 
   2   2  19       19.90       22.78      5.52 o 
  -2   3  19       21.17       24.81      4.10 o 
  -1   3  19       26.39       25.22      3.92 o 
   0   3  19        1.97        0.00      2.35 o 
   1   3  19       26.45       21.52      3.71 o 
   2   3  19       21.16       24.96      7.58 o 
  -1   4  19        9.49        5.51      2.86 o 
   0   4  19       34.02       44.18      4.39 o 
   1   4  19        9.52       10.54      3.23 o 
                                                 
